# Supplementary material for: Identification of immunogenic cell death-related damage-related molecular patterns (DAMPs) to predict outcomes in patients with head and neck squamous cell carcinoma
Source: J Cancer Res Clin Oncol. 2024 May 7;150(5):240. doi: 10.1007/s00432-024-05779-2 (PMC11076381; doi:10.1007/s00432-024-05779-2)
Supplement: Supplementary file 2 — Supplementary file2 (XLS 305 KB) [file 432_2024_5779_MOESM2_ESM.xls]

## Sheet: TCGA Cohort_Clinical Informtion
ID	Gender	Age	Stage	T	N	M	Grade
TCGA-4P-AA8J	MALE	＞＝60	III-IV	T3-T4	N2-N3	M0	G1-G2
TCGA-BA-4074	MALE	＞＝60	III-IV	T3-T4	N2-N3	M0	G3-G4
TCGA-BA-4075	MALE	＜60	III-IV	T3-T4	N0-N1	M0	G1-G2
TCGA-BA-4076	MALE	＜60	III-IV	T3-T4	N2-N3	M0	G1-G2
TCGA-BA-4077	FEMALE	＜60	III-IV	T3-T4	N2-N3	M0	G1-G2
TCGA-BA-4078	MALE	＞＝60	III-IV	T1-T2	N2-N3	M0	G1-G2
TCGA-BA-5151	MALE	＞＝60	III-IV	T3-T4	N0-N1	M0	G1-G2
TCGA-BA-5152	MALE	＜60	III-IV	T3-T4	N0-N1	M0	G1-G2
TCGA-BA-5153	MALE	＜60	III-IV	T1-T2	N0-N1	M0	G1-G2
TCGA-BA-5555	MALE	＜60	III-IV	T1-T2	N2-N3	M0	G1-G2
TCGA-BA-5556	FEMALE	＜60	I-II	T1-T2	N0-N1	M0	G3-G4
TCGA-BA-5557	FEMALE	＜60	III-IV	T1-T2	N2-N3	M0	G1-G2
TCGA-BA-5558	MALE	＞＝60	III-IV	T3-T4	N0-N1	M0	G1-G2
TCGA-BA-5559	MALE	＞＝60	III-IV	T3-T4	N2-N3	M0	G3-G4
TCGA-BA-6868	MALE	＜60	III-IV	T3-T4	N2-N3	M0	G1-G2
TCGA-BA-6869	MALE	＞＝60	III-IV	T3-T4	N0-N1	M0	G1-G2
TCGA-BA-6870	FEMALE	＞＝60	III-IV	T3-T4	N2-N3	M1	G1-G2
TCGA-BA-6871	MALE	＞＝60	III-IV	T3-T4	N2-N3	M0	G1-G2
TCGA-BA-6872	MALE	＜60	III-IV	T3-T4	N2-N3	M0	G1-G2
TCGA-BA-6873	MALE	＜60	III-IV	T1-T2	N2-N3	M0	G1-G2
TCGA-BA-7269	MALE	＞＝60	III-IV	T1-T2	N0-N1	M0	G1-G2
TCGA-BA-A4IF	MALE	＜60	III-IV	T3-T4	N0-N1	M0	G1-G2
TCGA-BA-A4IG	MALE	＞＝60	III-IV	T1-T2	N2-N3	M0	G3-G4
TCGA-BA-A4IH	MALE	＜60	III-IV	T1-T2	N2-N3	M0	G3-G4
TCGA-BA-A4II	MALE	＜60	I-II	T1-T2	N0-N1	M0	G1-G2
TCGA-BA-A6D8	MALE	＜60	III-IV	T3-T4	N2-N3	M0	G1-G2
TCGA-BA-A6DA	FEMALE	＜60	III-IV	T3-T4	N2-N3	M0	G1-G2
TCGA-BA-A6DB	FEMALE	＜60	I-II	T1-T2	N0-N1	M0	G1-G2
TCGA-BA-A6DD	MALE	＜60	III-IV	T3-T4	N2-N3	M0	G1-G2
TCGA-BA-A6DE	FEMALE	＞＝60	III-IV	T3-T4	N0-N1	M0	G1-G2
TCGA-BA-A6DG	MALE	＜60	III-IV	T3-T4	N2-N3	M0	G1-G2
TCGA-BA-A6DI	MALE	＞＝60	III-IV	T3-T4	N0-N1	M0	G1-G2
TCGA-BA-A6DJ	MALE	＞＝60	III-IV	T3-T4	N2-N3	M0	G1-G2
TCGA-BA-A6DL	MALE	＜60	III-IV	T3-T4	N0-N1	M0	G1-G2
TCGA-BA-A8YP	MALE	＜60	III-IV	T3-T4	N2-N3	M0	G1-G2
TCGA-BB-4217	MALE	＞＝60	III-IV	T3-T4	N2-N3	M0	G3-G4
TCGA-BB-4223	MALE	＜60	III-IV	T3-T4	N2-N3	M0	G3-G4
TCGA-BB-4224	MALE	＜60	III-IV	T3-T4	N0-N1	M0	G1-G2
TCGA-BB-4225	MALE	＞＝60	III-IV	T3-T4	N2-N3	M0	G3-G4
TCGA-BB-4227	MALE	＞＝60	III-IV	T3-T4	N2-N3	M0	G1-G2
TCGA-BB-4228	MALE	＜60	I-II	T1-T2	N0-N1	M0	unknown
TCGA-BB-8596	FEMALE	＞＝60	III-IV	T3-T4	N0-N1	M0	G3-G4
TCGA-BB-8601	MALE	＞＝60	I-II	T1-T2	N0-N1	M0	G1-G2
TCGA-BB-A5HU	MALE	＜60	III-IV	T3-T4	N2-N3	M0	G1-G2
TCGA-BB-A5HY	MALE	＞＝60	III-IV	T3-T4	N2-N3	M0	G3-G4
TCGA-BB-A5HZ	MALE	＞＝60	III-IV	T3-T4	N0-N1	M0	G1-G2
TCGA-BB-A6UM	MALE	＜60	III-IV	T1-T2	N2-N3	unknown	unknown
TCGA-BB-A6UO	FEMALE	＞＝60	III-IV	T3-T4	N2-N3	unknown	G1-G2
TCGA-C9-A47Z	FEMALE	＞＝60	III-IV	T1-T2	N0-N1	M0	G1-G2
TCGA-C9-A480	FEMALE	＜60	III-IV	T3-T4	N0-N1	M0	G1-G2
TCGA-CN-4722	FEMALE	＞＝60	I-II	T1-T2	N0-N1	M0	G1-G2
TCGA-CN-4723	MALE	＞＝60	III-IV	T3-T4	N0-N1	M0	G1-G2
TCGA-CN-4725	MALE	＞＝60	I-II	T1-T2	N0-N1	M0	G1-G2
TCGA-CN-4726	MALE	＞＝60	III-IV	T3-T4	N2-N3	M0	G1-G2
TCGA-CN-4727	MALE	＜60	III-IV	T3-T4	N0-N1	M0	G1-G2
TCGA-CN-4728	MALE	＜60	III-IV	T1-T2	N2-N3	M0	G1-G2
TCGA-CN-4729	MALE	＞＝60	III-IV	T3-T4	N0-N1	M0	G1-G2
TCGA-CN-4730	MALE	＞＝60	III-IV	T3-T4	N2-N3	M0	G1-G2
TCGA-CN-4731	FEMALE	＞＝60	III-IV	T3-T4	N2-N3	M0	G3-G4
TCGA-CN-4733	MALE	＞＝60	I-II	T1-T2	N0-N1	M0	G3-G4
TCGA-CN-4734	MALE	＞＝60	I-II	T1-T2	N0-N1	M0	G1-G2
TCGA-CN-4735	MALE	＜60	III-IV	T3-T4	N2-N3	M0	G3-G4
TCGA-CN-4736	FEMALE	＞＝60	I-II	T1-T2	N0-N1	M0	G1-G2
TCGA-CN-4737	MALE	＜60	I-II	T1-T2	N0-N1	M0	G1-G2
TCGA-CN-4738	MALE	＜60	III-IV	T3-T4	N0-N1	M0	G1-G2
TCGA-CN-4739	MALE	＞＝60	III-IV	T3-T4	N0-N1	M0	G1-G2
TCGA-CN-4740	FEMALE	＞＝60	III-IV	T3-T4	N0-N1	M0	G1-G2
TCGA-CN-4741	MALE	＞＝60	III-IV	T3-T4	N0-N1	M0	G1-G2
TCGA-CN-4742	FEMALE	＜60	III-IV	T3-T4	N0-N1	M0	G3-G4
TCGA-CN-5355	MALE	＞＝60	III-IV	T3-T4	N0-N1	M0	G1-G2
TCGA-CN-5356	MALE	＜60	III-IV	T3-T4	N0-N1	M0	G1-G2
TCGA-CN-5358	MALE	＞＝60	III-IV	T1-T2	N0-N1	M0	G1-G2
TCGA-CN-5359	MALE	＜60	III-IV	T3-T4	N0-N1	M0	G1-G2
TCGA-CN-5360	MALE	＞＝60	III-IV	T3-T4	N0-N1	M0	G1-G2
TCGA-CN-5361	MALE	＞＝60	unkown	unknown	unknown	unknown	G1-G2
TCGA-CN-5363	MALE	＜60	III-IV	T3-T4	N2-N3	M0	G3-G4
TCGA-CN-5364	MALE	＜60	III-IV	T3-T4	N2-N3	M0	G1-G2
TCGA-CN-5365	MALE	＜60	III-IV	T1-T2	N2-N3	M1	G1-G2
TCGA-CN-5366	MALE	＜60	III-IV	T3-T4	N2-N3	M0	G1-G2
TCGA-CN-5367	FEMALE	＞＝60	III-IV	T3-T4	N0-N1	M0	G1-G2
TCGA-CN-5369	FEMALE	＞＝60	III-IV	T3-T4	N0-N1	M0	G3-G4
TCGA-CN-5370	MALE	＞＝60	I-II	T1-T2	N0-N1	M0	G3-G4
TCGA-CN-5373	FEMALE	＜60	I-II	T1-T2	N0-N1	M0	G1-G2
TCGA-CN-5374	FEMALE	＜60	III-IV	T1-T2	N2-N3	M0	G3-G4
TCGA-CN-6010	MALE	＜60	III-IV	T3-T4	N0-N1	M0	G1-G2
TCGA-CN-6011	MALE	＜60	III-IV	T3-T4	N0-N1	M0	G3-G4
TCGA-CN-6012	MALE	＞＝60	III-IV	T3-T4	N0-N1	M0	G1-G2
TCGA-CN-6013	MALE	＜60	III-IV	T3-T4	N2-N3	M0	G3-G4
TCGA-CN-6016	MALE	＞＝60	III-IV	T3-T4	N0-N1	M0	G1-G2
TCGA-CN-6017	MALE	＜60	III-IV	T1-T2	N0-N1	M0	G1-G2
TCGA-CN-6018	FEMALE	＞＝60	III-IV	T3-T4	N2-N3	M0	G1-G2
TCGA-CN-6019	MALE	＞＝60	III-IV	T3-T4	N0-N1	M0	G1-G2
TCGA-CN-6020	MALE	＜60	III-IV	T3-T4	N2-N3	M0	G1-G2
TCGA-CN-6021	FEMALE	＞＝60	III-IV	T3-T4	N0-N1	M0	G1-G2
TCGA-CN-6022	MALE	＜60	III-IV	T3-T4	N0-N1	M0	G3-G4
TCGA-CN-6023	MALE	＞＝60	III-IV	T3-T4	N0-N1	M0	unknown
TCGA-CN-6024	MALE	＞＝60	III-IV	T3-T4	N2-N3	M0	G1-G2
TCGA-CN-6988	MALE	＜60	III-IV	T3-T4	N2-N3	M0	G3-G4
TCGA-CN-6989	MALE	＞＝60	III-IV	T3-T4	N2-N3	M0	G1-G2
TCGA-CN-6992	MALE	＞＝60	III-IV	T3-T4	N0-N1	M0	G1-G2
TCGA-CN-6994	MALE	＞＝60	III-IV	T3-T4	N2-N3	M0	G1-G2
TCGA-CN-6995	MALE	＞＝60	III-IV	T3-T4	N0-N1	M0	G1-G2
TCGA-CN-6996	FEMALE	＜60	III-IV	T3-T4	N2-N3	M0	G1-G2
TCGA-CN-6997	MALE	＞＝60	III-IV	T3-T4	N2-N3	M0	G3-G4
TCGA-CN-6998	MALE	＜60	III-IV	T3-T4	N0-N1	M0	G1-G2
TCGA-CN-A497	MALE	＞＝60	III-IV	T1-T2	N2-N3	M0	G1-G2
TCGA-CN-A498	FEMALE	＞＝60	I-II	T1-T2	N0-N1	M0	G1-G2
TCGA-CN-A499	FEMALE	＞＝60	I-II	T1-T2	N0-N1	M0	G1-G2
TCGA-CN-A49A	MALE	＞＝60	III-IV	T3-T4	N0-N1	M0	G1-G2
TCGA-CN-A49B	MALE	＞＝60	III-IV	T3-T4	N0-N1	M0	G3-G4
TCGA-CN-A49C	MALE	＞＝60	III-IV	T3-T4	N2-N3	M0	unknown
TCGA-CN-A63T	MALE	＞＝60	III-IV	T3-T4	N2-N3	M0	G3-G4
TCGA-CN-A63U	MALE	＜60	III-IV	T3-T4	N0-N1	M0	G3-G4
TCGA-CN-A63V	MALE	＜60	III-IV	T3-T4	N0-N1	M0	G1-G2
TCGA-CN-A63W	FEMALE	＜60	III-IV	T3-T4	N2-N3	M0	G1-G2
TCGA-CN-A641	MALE	＜60	III-IV	T3-T4	N2-N3	M0	G1-G2
TCGA-CN-A642	MALE	＜60	III-IV	T3-T4	N2-N3	M0	G3-G4
TCGA-CN-A6UY	MALE	＜60	III-IV	T3-T4	N2-N3	M0	G1-G2
TCGA-CN-A6V3	MALE	＞＝60	III-IV	T3-T4	N2-N3	M0	G3-G4
TCGA-CN-A6V6	MALE	＜60	III-IV	T1-T2	N2-N3	M0	unknown
TCGA-CN-A6V7	MALE	＜60	III-IV	T1-T2	N2-N3	M0	unknown
TCGA-CQ-5323	MALE	＞＝60	III-IV	T3-T4	N0-N1	M0	G1-G2
TCGA-CQ-5324	MALE	＜60	III-IV	T3-T4	N2-N3	M0	G1-G2
TCGA-CQ-5325	MALE	＞＝60	I-II	T1-T2	N0-N1	M0	G1-G2
TCGA-CQ-5326	MALE	＞＝60	III-IV	T3-T4	N2-N3	M0	G3-G4
TCGA-CQ-5327	FEMALE	＞＝60	III-IV	T3-T4	N2-N3	M0	G1-G2
TCGA-CQ-5329	FEMALE	＜60	III-IV	T3-T4	N0-N1	M0	G1-G2
TCGA-CQ-5330	FEMALE	＞＝60	III-IV	T3-T4	N0-N1	M0	G3-G4
TCGA-CQ-5331	FEMALE	＞＝60	III-IV	T3-T4	N0-N1	M0	G1-G2
TCGA-CQ-5332	MALE	＞＝60	III-IV	T3-T4	N0-N1	M0	G1-G2
TCGA-CQ-5333	MALE	＞＝60	I-II	T1-T2	N0-N1	M0	G3-G4
TCGA-CQ-5334	MALE	＞＝60	III-IV	T3-T4	N2-N3	M0	G1-G2
TCGA-CQ-6218	FEMALE	＜60	III-IV	T3-T4	N0-N1	M0	G1-G2
TCGA-CQ-6219	FEMALE	＜60	III-IV	T3-T4	N2-N3	M0	G1-G2
TCGA-CQ-6220	MALE	＞＝60	III-IV	T1-T2	N0-N1	M0	G1-G2
TCGA-CQ-6221	MALE	＞＝60	I-II	T1-T2	N0-N1	M0	G3-G4
TCGA-CQ-6222	MALE	＞＝60	III-IV	T3-T4	N2-N3	M0	G1-G2
TCGA-CQ-6223	MALE	＞＝60	III-IV	T3-T4	N0-N1	M0	G1-G2
TCGA-CQ-6224	MALE	＜60	I-II	T1-T2	N0-N1	M0	G3-G4
TCGA-CQ-6225	MALE	＞＝60	I-II	T1-T2	N0-N1	M0	G1-G2
TCGA-CQ-6227	MALE	＞＝60	III-IV	T3-T4	N0-N1	M0	G1-G2
TCGA-CQ-6228	FEMALE	＞＝60	III-IV	T1-T2	N0-N1	M0	G1-G2
TCGA-CQ-6229	MALE	＞＝60	III-IV	T1-T2	N0-N1	M0	G1-G2
TCGA-CQ-7063	FEMALE	＜60	unkown	unknown	unknown	unknown	G1-G2
TCGA-CQ-7065	MALE	＜60	I-II	T1-T2	N0-N1	M0	G1-G2
TCGA-CQ-7068	FEMALE	＞＝60	I-II	T1-T2	N0-N1	M0	G1-G2
TCGA-CQ-7069	FEMALE	＞＝60	I-II	T1-T2	N0-N1	M0	G1-G2
TCGA-CQ-7071	FEMALE	＞＝60	III-IV	T3-T4	N0-N1	M0	G1-G2
TCGA-CQ-7072	MALE	＜60	III-IV	T3-T4	N0-N1	M0	G3-G4
TCGA-CQ-A4C6	MALE	＞＝60	I-II	T1-T2	N0-N1	M0	G1-G2
TCGA-CQ-A4C7	MALE	＞＝60	I-II	T1-T2	N0-N1	M0	G3-G4
TCGA-CQ-A4C9	MALE	＜60	unkown	unknown	unknown	unknown	G1-G2
TCGA-CQ-A4CA	MALE	＜60	I-II	T1-T2	N0-N1	M0	G1-G2
TCGA-CQ-A4CB	MALE	＜60	I-II	T1-T2	N0-N1	M0	G1-G2
TCGA-CQ-A4CD	MALE	＞＝60	III-IV	T3-T4	N0-N1	M0	G3-G4
TCGA-CQ-A4CE	FEMALE	＞＝60	I-II	T1-T2	N0-N1	M0	G1-G2
TCGA-CQ-A4CG	FEMALE	＞＝60	I-II	T1-T2	N0-N1	M0	G1-G2
TCGA-CQ-A4CH	MALE	＜60	III-IV	T3-T4	N2-N3	M0	G1-G2
TCGA-CQ-A4CI	MALE	＞＝60	unkown	unknown	unknown	unknown	G3-G4
TCGA-CR-5243	MALE	＜60	III-IV	T3-T4	N2-N3	M0	G3-G4
TCGA-CR-5247	MALE	＜60	III-IV	T3-T4	N0-N1	M0	G1-G2
TCGA-CR-5248	MALE	＜60	III-IV	T3-T4	N2-N3	M0	G3-G4
TCGA-CR-5249	FEMALE	＜60	I-II	T1-T2	N0-N1	M0	unknown
TCGA-CR-5250	MALE	＞＝60	I-II	T1-T2	N0-N1	M0	G3-G4
TCGA-CR-6467	MALE	＜60	III-IV	T1-T2	N2-N3	M0	G3-G4
TCGA-CR-6470	MALE	＜60	III-IV	T1-T2	N2-N3	M0	G1-G2
TCGA-CR-6471	MALE	＜60	III-IV	T3-T4	N0-N1	M0	G1-G2
TCGA-CR-6472	MALE	＜60	III-IV	T1-T2	N2-N3	M0	G3-G4
TCGA-CR-6473	MALE	＞＝60	III-IV	T3-T4	N2-N3	M0	G3-G4
TCGA-CR-6474	MALE	＜60	III-IV	T3-T4	N2-N3	M0	G1-G2
TCGA-CR-6477	FEMALE	＜60	III-IV	T3-T4	N2-N3	M0	G1-G2
TCGA-CR-6478	FEMALE	＞＝60	III-IV	T3-T4	N2-N3	M0	G3-G4
TCGA-CR-6480	MALE	＜60	III-IV	T1-T2	N2-N3	M0	G1-G2
TCGA-CR-6481	MALE	＜60	III-IV	T1-T2	N2-N3	M0	G1-G2
TCGA-CR-6482	MALE	＞＝60	III-IV	T1-T2	N2-N3	M0	G3-G4
TCGA-CR-6484	FEMALE	＞＝60	III-IV	T3-T4	N0-N1	M0	G1-G2
TCGA-CR-6487	MALE	＜60	I-II	T1-T2	N0-N1	M0	G3-G4
TCGA-CR-6488	FEMALE	＞＝60	I-II	T1-T2	N0-N1	M0	G1-G2
TCGA-CR-6491	MALE	＞＝60	III-IV	T3-T4	unknown	M0	G1-G2
TCGA-CR-6492	MALE	＞＝60	III-IV	T3-T4	N0-N1	M0	G3-G4
TCGA-CR-6493	MALE	＞＝60	III-IV	T3-T4	N2-N3	M0	G1-G2
TCGA-CR-7364	MALE	＞＝60	III-IV	T3-T4	N0-N1	M0	G1-G2
TCGA-CR-7365	MALE	＞＝60	III-IV	T3-T4	N2-N3	M0	G1-G2
TCGA-CR-7367	MALE	＜60	III-IV	T3-T4	N2-N3	M0	G1-G2
TCGA-CR-7368	MALE	＜60	III-IV	T3-T4	N0-N1	M0	G1-G2
TCGA-CR-7369	MALE	＜60	III-IV	T3-T4	N0-N1	M0	G1-G2
TCGA-CR-7370	FEMALE	＞＝60	I-II	T1-T2	N0-N1	M0	G1-G2
TCGA-CR-7371	FEMALE	＜60	III-IV	T3-T4	N0-N1	M0	G1-G2
TCGA-CR-7372	MALE	＜60	I-II	T1-T2	N0-N1	M0	G1-G2
TCGA-CR-7373	MALE	＞＝60	III-IV	T3-T4	N2-N3	M0	G1-G2
TCGA-CR-7374	FEMALE	＞＝60	I-II	T1-T2	N0-N1	M0	G1-G2
TCGA-CR-7376	MALE	＞＝60	I-II	T1-T2	N0-N1	M0	G1-G2
TCGA-CR-7377	MALE	＜60	III-IV	T3-T4	N0-N1	M0	G3-G4
TCGA-CR-7379	FEMALE	＞＝60	III-IV	T3-T4	N2-N3	M0	G1-G2
TCGA-CR-7380	MALE	＜60	III-IV	T3-T4	N0-N1	M0	G1-G2
TCGA-CR-7382	MALE	＜60	III-IV	T1-T2	N2-N3	M0	G1-G2
TCGA-CR-7383	FEMALE	＞＝60	I-II	T1-T2	N0-N1	M0	G1-G2
TCGA-CR-7385	MALE	＜60	III-IV	T1-T2	N2-N3	M0	G1-G2
TCGA-CR-7386	MALE	＞＝60	III-IV	T3-T4	N0-N1	M0	G1-G2
TCGA-CR-7388	FEMALE	＞＝60	III-IV	T1-T2	N2-N3	M0	G1-G2
TCGA-CR-7389	MALE	＜60	III-IV	T1-T2	N0-N1	M0	G1-G2
TCGA-CR-7390	MALE	＞＝60	III-IV	T3-T4	N0-N1	M0	G1-G2
TCGA-CR-7391	FEMALE	＜60	I-II	T1-T2	N0-N1	M0	G1-G2
TCGA-CR-7392	FEMALE	＞＝60	III-IV	T3-T4	N2-N3	M0	G1-G2
TCGA-CR-7393	MALE	＜60	I-II	T1-T2	N0-N1	M0	G1-G2
TCGA-CR-7394	MALE	＞＝60	III-IV	T3-T4	N2-N3	M0	G1-G2
TCGA-CR-7395	FEMALE	＞＝60	I-II	T1-T2	N0-N1	M0	G1-G2
TCGA-CR-7397	MALE	＜60	III-IV	T3-T4	N2-N3	M0	G1-G2
TCGA-CR-7398	FEMALE	＜60	I-II	T1-T2	N0-N1	M0	G1-G2
TCGA-CR-7399	FEMALE	＞＝60	III-IV	T3-T4	N2-N3	M0	G3-G4
TCGA-CR-7401	MALE	＞＝60	I-II	T1-T2	N0-N1	M0	G1-G2
TCGA-CR-7402	MALE	＞＝60	III-IV	T3-T4	N0-N1	M0	G1-G2
TCGA-CR-7404	MALE	＜60	III-IV	T3-T4	N2-N3	M0	G1-G2
TCGA-CV-5430	MALE	＞＝60	III-IV	T3-T4	N2-N3	M0	G3-G4
TCGA-CV-5431	MALE	＞＝60	III-IV	T3-T4	N2-N3	M0	G3-G4
TCGA-CV-5432	MALE	＞＝60	III-IV	T3-T4	N0-N1	M0	G3-G4
TCGA-CV-5434	MALE	＞＝60	III-IV	T3-T4	N0-N1	M0	G1-G2
TCGA-CV-5435	MALE	＜60	III-IV	T3-T4	N0-N1	M0	G3-G4
TCGA-CV-5436	MALE	＞＝60	III-IV	T3-T4	N2-N3	M0	G1-G2
TCGA-CV-5439	MALE	＞＝60	I-II	T1-T2	N0-N1	M0	G1-G2
TCGA-CV-5440	MALE	＜60	III-IV	T3-T4	N2-N3	M0	G3-G4
TCGA-CV-5441	MALE	＜60	III-IV	T3-T4	N0-N1	M0	G3-G4
TCGA-CV-5442	FEMALE	＞＝60	III-IV	T3-T4	N2-N3	M0	G3-G4
TCGA-CV-5443	MALE	＞＝60	III-IV	T3-T4	N0-N1	M0	G3-G4
TCGA-CV-5444	MALE	＞＝60	III-IV	T3-T4	N0-N1	M0	G3-G4
TCGA-CV-5966	FEMALE	＞＝60	III-IV	T3-T4	N0-N1	M0	G3-G4
TCGA-CV-5970	MALE	＜60	III-IV	T3-T4	N2-N3	M0	G1-G2
TCGA-CV-5971	MALE	＞＝60	III-IV	T1-T2	N2-N3	M0	G1-G2
TCGA-CV-5973	FEMALE	＞＝60	III-IV	T3-T4	N0-N1	M0	G3-G4
TCGA-CV-5976	MALE	＜60	III-IV	T3-T4	N0-N1	M0	G1-G2
TCGA-CV-5977	MALE	＞＝60	III-IV	T3-T4	N0-N1	M0	G1-G2
TCGA-CV-5978	FEMALE	＜60	III-IV	T3-T4	N2-N3	M0	G1-G2
TCGA-CV-5979	MALE	＜60	III-IV	T3-T4	N0-N1	M0	G1-G2
TCGA-CV-6003	FEMALE	＜60	I-II	T1-T2	N0-N1	M0	G1-G2
TCGA-CV-6433	MALE	＜60	I-II	T1-T2	N0-N1	M0	G3-G4
TCGA-CV-6436	MALE	＞＝60	III-IV	T3-T4	N0-N1	M0	G1-G2
TCGA-CV-6441	MALE	＞＝60	III-IV	T3-T4	N0-N1	M0	G3-G4
TCGA-CV-6933	MALE	＜60	III-IV	T3-T4	N0-N1	M0	G1-G2
TCGA-CV-6934	FEMALE	＞＝60	III-IV	T3-T4	N2-N3	M0	G1-G2
TCGA-CV-6935	MALE	＞＝60	III-IV	T3-T4	N0-N1	M0	G3-G4
TCGA-CV-6936	MALE	＞＝60	III-IV	T3-T4	N2-N3	M0	G1-G2
TCGA-CV-6937	MALE	＞＝60	I-II	T1-T2	N0-N1	M0	G1-G2
TCGA-CV-6938	MALE	＞＝60	I-II	T1-T2	N0-N1	M0	G1-G2
TCGA-CV-6939	MALE	＞＝60	III-IV	T3-T4	N0-N1	M0	G3-G4
TCGA-CV-6940	FEMALE	＞＝60	I-II	T1-T2	N0-N1	M0	G1-G2
TCGA-CV-6941	MALE	＜60	III-IV	T3-T4	N0-N1	M0	G1-G2
TCGA-CV-6942	FEMALE	＞＝60	I-II	T1-T2	N0-N1	M0	G3-G4
TCGA-CV-6943	MALE	＞＝60	III-IV	T3-T4	N0-N1	M0	G1-G2
TCGA-CV-6945	MALE	＜60	III-IV	T3-T4	N2-N3	M0	G1-G2
TCGA-CV-6948	FEMALE	＞＝60	III-IV	T3-T4	N0-N1	M0	G1-G2
TCGA-CV-6950	MALE	＞＝60	III-IV	T3-T4	N2-N3	M0	G1-G2
TCGA-CV-6951	MALE	＜60	III-IV	T3-T4	N2-N3	M0	G1-G2
TCGA-CV-6952	FEMALE	＞＝60	III-IV	T3-T4	N0-N1	M0	G1-G2
TCGA-CV-6953	FEMALE	＞＝60	III-IV	T3-T4	N0-N1	M0	G1-G2
TCGA-CV-6954	MALE	＜60	III-IV	T3-T4	N0-N1	M0	G1-G2
TCGA-CV-6955	FEMALE	＞＝60	I-II	T1-T2	N0-N1	M0	G3-G4
TCGA-CV-6956	MALE	＞＝60	III-IV	T3-T4	N2-N3	M0	G1-G2
TCGA-CV-6959	MALE	＜60	III-IV	T3-T4	N0-N1	M0	G1-G2
TCGA-CV-6960	MALE	＜60	III-IV	T3-T4	N0-N1	M0	G3-G4
TCGA-CV-6961	MALE	＞＝60	I-II	T1-T2	N0-N1	M0	G3-G4
TCGA-CV-6962	MALE	＞＝60	III-IV	T3-T4	N0-N1	M0	G1-G2
TCGA-CV-7089	MALE	＞＝60	III-IV	T3-T4	N2-N3	M0	G1-G2
TCGA-CV-7090	MALE	＜60	I-II	T1-T2	N0-N1	M0	G1-G2
TCGA-CV-7091	MALE	＜60	I-II	T1-T2	N0-N1	M0	G3-G4
TCGA-CV-7095	FEMALE	＞＝60	III-IV	T1-T2	N2-N3	M0	G1-G2
TCGA-CV-7097	MALE	＜60	III-IV	T3-T4	N0-N1	M0	G3-G4
TCGA-CV-7099	FEMALE	＞＝60	I-II	T1-T2	N0-N1	M0	G1-G2
TCGA-CV-7100	MALE	＞＝60	I-II	T1-T2	N0-N1	M0	G3-G4
TCGA-CV-7101	MALE	＞＝60	I-II	T1-T2	N0-N1	M0	G1-G2
TCGA-CV-7102	FEMALE	＞＝60	III-IV	T3-T4	N0-N1	M0	G3-G4
TCGA-CV-7103	MALE	＜60	I-II	T1-T2	N0-N1	M0	G1-G2
TCGA-CV-7104	FEMALE	＞＝60	III-IV	T1-T2	N2-N3	M0	G1-G2
TCGA-CV-7177	FEMALE	＞＝60	I-II	T1-T2	N0-N1	M0	G1-G2
TCGA-CV-7178	FEMALE	＞＝60	III-IV	T3-T4	N0-N1	M0	G3-G4
TCGA-CV-7180	MALE	＜60	I-II	T1-T2	N0-N1	M0	G1-G2
TCGA-CV-7183	MALE	＜60	I-II	T1-T2	N0-N1	M0	G1-G2
TCGA-CV-7235	MALE	＞＝60	III-IV	T3-T4	N0-N1	M0	G3-G4
TCGA-CV-7236	FEMALE	＞＝60	III-IV	T1-T2	N2-N3	M0	G3-G4
TCGA-CV-7238	FEMALE	＞＝60	I-II	T1-T2	N0-N1	M0	G1-G2
TCGA-CV-7242	FEMALE	＞＝60	III-IV	T3-T4	N0-N1	M0	G1-G2
TCGA-CV-7245	MALE	＞＝60	III-IV	T3-T4	N0-N1	M0	G1-G2
TCGA-CV-7247	MALE	＜60	I-II	T1-T2	N0-N1	M0	G1-G2
TCGA-CV-7248	FEMALE	＞＝60	III-IV	T3-T4	N2-N3	M0	G1-G2
TCGA-CV-7250	MALE	＞＝60	III-IV	T3-T4	N0-N1	M0	G1-G2
TCGA-CV-7252	FEMALE	＞＝60	III-IV	T3-T4	N0-N1	M0	G1-G2
TCGA-CV-7253	MALE	＜60	I-II	T1-T2	N0-N1	M0	G1-G2
TCGA-CV-7254	MALE	＜60	I-II	T1-T2	N0-N1	M0	G3-G4
TCGA-CV-7255	FEMALE	＜60	I-II	T1-T2	N0-N1	M0	G1-G2
TCGA-CV-7261	MALE	＜60	III-IV	T3-T4	N0-N1	M0	G1-G2
TCGA-CV-7263	MALE	＞＝60	I-II	T1-T2	unknown	M0	G1-G2
TCGA-CV-7406	MALE	＜60	I-II	T1-T2	N0-N1	M0	unknown
TCGA-CV-7407	FEMALE	＞＝60	I-II	T1-T2	N0-N1	M0	G1-G2
TCGA-CV-7410	MALE	＞＝60	I-II	T1-T2	N0-N1	M0	unknown
TCGA-CV-7411	FEMALE	＞＝60	III-IV	T3-T4	N0-N1	M0	G1-G2
TCGA-CV-7413	FEMALE	＞＝60	I-II	T1-T2	N0-N1	M0	G1-G2
TCGA-CV-7414	MALE	＞＝60	III-IV	T3-T4	N0-N1	M0	G1-G2
TCGA-CV-7415	MALE	＞＝60	III-IV	T3-T4	N0-N1	M0	G1-G2
TCGA-CV-7416	FEMALE	＜60	III-IV	T3-T4	N0-N1	M0	unknown
TCGA-CV-7418	MALE	＞＝60	III-IV	T3-T4	N0-N1	M0	G1-G2
TCGA-CV-7421	MALE	＞＝60	III-IV	T3-T4	N0-N1	M0	G1-G2
TCGA-CV-7422	FEMALE	＞＝60	III-IV	T3-T4	N0-N1	M0	G3-G4
TCGA-CV-7423	MALE	＞＝60	I-II	T1-T2	N0-N1	M0	G1-G2
TCGA-CV-7424	MALE	＞＝60	III-IV	T3-T4	N2-N3	M0	G1-G2
TCGA-CV-7425	FEMALE	＞＝60	III-IV	T3-T4	N0-N1	M0	G1-G2
TCGA-CV-7427	FEMALE	＞＝60	I-II	T1-T2	N0-N1	M0	G1-G2
TCGA-CV-7428	MALE	＜60	III-IV	T3-T4	N2-N3	M0	G1-G2
TCGA-CV-7429	MALE	＜60	III-IV	T3-T4	N0-N1	M0	G3-G4
TCGA-CV-7430	MALE	＜60	III-IV	T3-T4	N0-N1	M0	G1-G2
TCGA-CV-7432	MALE	＞＝60	III-IV	T1-T2	N0-N1	M0	G1-G2
TCGA-CV-7433	MALE	＜60	III-IV	T3-T4	N0-N1	M0	G3-G4
TCGA-CV-7434	MALE	＞＝60	III-IV	T3-T4	N0-N1	M0	G1-G2
TCGA-CV-7435	FEMALE	＜60	III-IV	T3-T4	N0-N1	M0	G1-G2
TCGA-CV-7437	MALE	＞＝60	I-II	T1-T2	N0-N1	M0	unknown
TCGA-CV-7438	FEMALE	＞＝60	I-II	T1-T2	N0-N1	M0	G3-G4
TCGA-CV-7440	MALE	＜60	I-II	T1-T2	N0-N1	M0	unknown
TCGA-CV-7446	MALE	＞＝60	I-II	T1-T2	N0-N1	M0	G1-G2
TCGA-CV-7568	FEMALE	＜60	III-IV	T3-T4	N0-N1	M0	unknown
TCGA-CV-A45O	MALE	＜60	III-IV	T3-T4	N0-N1	M0	G1-G2
TCGA-CV-A45P	FEMALE	＞＝60	I-II	T1-T2	N0-N1	M0	G1-G2
TCGA-CV-A45Q	FEMALE	＞＝60	III-IV	T3-T4	N0-N1	M0	G1-G2
TCGA-CV-A45R	MALE	＜60	III-IV	T3-T4	N0-N1	M0	G1-G2
TCGA-CV-A45T	FEMALE	＞＝60	I-II	T1-T2	N0-N1	M0	G3-G4
TCGA-CV-A45U	MALE	＜60	III-IV	T3-T4	N0-N1	M0	G1-G2
TCGA-CV-A45V	FEMALE	＞＝60	III-IV	T3-T4	N0-N1	M0	G1-G2
TCGA-CV-A45W	MALE	＞＝60	III-IV	T3-T4	N0-N1	M0	G1-G2
TCGA-CV-A45X	MALE	＜60	III-IV	T3-T4	N0-N1	M0	G1-G2
TCGA-CV-A45Y	MALE	＞＝60	III-IV	T3-T4	N0-N1	M0	G3-G4
TCGA-CV-A45Z	MALE	＞＝60	I-II	T1-T2	N0-N1	M0	G3-G4
TCGA-CV-A460	MALE	＞＝60	III-IV	T3-T4	N2-N3	M0	G3-G4
TCGA-CV-A461	MALE	＞＝60	III-IV	T3-T4	N0-N1	M0	G1-G2
TCGA-CV-A463	FEMALE	＞＝60	III-IV	T3-T4	N0-N1	M0	G1-G2
TCGA-CV-A464	MALE	＜60	III-IV	T3-T4	N0-N1	M0	G1-G2
TCGA-CV-A465	MALE	＜60	I-II	T1-T2	N0-N1	M0	G1-G2
TCGA-CV-A468	MALE	＜60	III-IV	T3-T4	N2-N3	M0	G1-G2
TCGA-CV-A6JD	FEMALE	＞＝60	III-IV	T3-T4	N0-N1	M0	G3-G4
TCGA-CV-A6JE	MALE	＞＝60	I-II	T1-T2	N0-N1	M0	G1-G2
TCGA-CV-A6JM	MALE	＞＝60	III-IV	T3-T4	N0-N1	M0	G1-G2
TCGA-CV-A6JN	MALE	＜60	I-II	T1-T2	N0-N1	M0	G1-G2
TCGA-CV-A6JO	MALE	＞＝60	III-IV	T3-T4	N2-N3	M0	G1-G2
TCGA-CV-A6JT	MALE	＞＝60	I-II	T1-T2	N0-N1	M0	G1-G2
TCGA-CV-A6JU	FEMALE	＞＝60	III-IV	T3-T4	N0-N1	M0	G1-G2
TCGA-CV-A6JY	MALE	＞＝60	III-IV	T3-T4	N0-N1	M0	G1-G2
TCGA-CV-A6JZ	MALE	＞＝60	III-IV	T3-T4	N0-N1	M0	G1-G2
TCGA-CV-A6K0	MALE	＜60	I-II	T1-T2	N0-N1	M0	G3-G4
TCGA-CV-A6K1	MALE	＞＝60	III-IV	T3-T4	N0-N1	M0	G1-G2
TCGA-CV-A6K2	MALE	＞＝60	I-II	T1-T2	N0-N1	M0	G1-G2
TCGA-CX-7082	MALE	＞＝60	I-II	T1-T2	N0-N1	M0	G1-G2
TCGA-CX-7085	FEMALE	＞＝60	III-IV	T3-T4	N0-N1	M0	G1-G2
TCGA-CX-7086	MALE	＜60	III-IV	T3-T4	N2-N3	M0	G1-G2
TCGA-CX-7219	MALE	＜60	III-IV	T3-T4	N2-N3	M0	G1-G2
TCGA-CX-A4AQ	MALE	＜60	III-IV	T1-T2	N2-N3	M0	G3-G4
TCGA-D6-6515	FEMALE	＞＝60	I-II	T1-T2	N0-N1	M0	G3-G4
TCGA-D6-6516	MALE	＞＝60	III-IV	T1-T2	N0-N1	M0	G1-G2
TCGA-D6-6517	MALE	＜60	III-IV	T3-T4	N0-N1	M0	G1-G2
TCGA-D6-6823	MALE	＜60	III-IV	T3-T4	N0-N1	M0	G1-G2
TCGA-D6-6824	MALE	＞＝60	III-IV	T3-T4	N0-N1	M0	G1-G2
TCGA-D6-6825	MALE	＞＝60	III-IV	T3-T4	N0-N1	M0	G1-G2
TCGA-D6-6826	FEMALE	＞＝60	III-IV	T3-T4	N2-N3	M0	G1-G2
TCGA-D6-6827	FEMALE	＜60	III-IV	T1-T2	N0-N1	M0	G3-G4
TCGA-D6-8568	MALE	＞＝60	I-II	T1-T2	N0-N1	M0	G1-G2
TCGA-D6-8569	MALE	＜60	I-II	T1-T2	N0-N1	M0	G1-G2
TCGA-D6-A4Z9	MALE	＜60	III-IV	T1-T2	N2-N3	M0	G1-G2
TCGA-D6-A4ZB	MALE	＞＝60	III-IV	T3-T4	N0-N1	M0	G1-G2
TCGA-D6-A6EK	MALE	＞＝60	III-IV	T3-T4	N0-N1	M0	G1-G2
TCGA-D6-A6EM	FEMALE	＞＝60	III-IV	T1-T2	N0-N1	M0	G1-G2
TCGA-D6-A6EN	MALE	＞＝60	III-IV	T3-T4	N0-N1	M0	G3-G4
TCGA-D6-A6EO	MALE	＜60	III-IV	T3-T4	N0-N1	M0	G1-G2
TCGA-D6-A6EP	MALE	＞＝60	III-IV	T3-T4	N0-N1	M0	G3-G4
TCGA-D6-A6EQ	MALE	＜60	III-IV	T3-T4	N0-N1	M0	G3-G4
TCGA-D6-A6ES	MALE	＜60	III-IV	T3-T4	N0-N1	M0	G1-G2
TCGA-D6-A74Q	MALE	＞＝60	III-IV	T3-T4	N0-N1	M0	G3-G4
TCGA-DQ-5624	FEMALE	＜60	III-IV	T3-T4	N0-N1	M0	G1-G2
TCGA-DQ-5625	FEMALE	＜60	I-II	T1-T2	N0-N1	M0	G1-G2
TCGA-DQ-5629	MALE	＞＝60	III-IV	T3-T4	N2-N3	M0	G1-G2
TCGA-DQ-5630	MALE	＞＝60	III-IV	T3-T4	N0-N1	M0	G1-G2
TCGA-DQ-5631	MALE	＜60	III-IV	T3-T4	N2-N3	M0	G3-G4
TCGA-DQ-7588	MALE	＞＝60	III-IV	T1-T2	N0-N1	M0	G3-G4
TCGA-DQ-7591	MALE	＞＝60	III-IV	T3-T4	N2-N3	M0	G3-G4
TCGA-DQ-7592	MALE	＜60	III-IV	T3-T4	N2-N3	M0	G1-G2
TCGA-F7-7848	MALE	＜60	III-IV	T3-T4	N0-N1	M0	G1-G2
TCGA-F7-8298	MALE	＜60	I-II	T1-T2	N0-N1	M0	G1-G2
TCGA-F7-8489	MALE	＜60	I-II	T1-T2	N0-N1	M0	G1-G2
TCGA-F7-A50G	MALE	＞＝60	unkown	unknown	unknown	unknown	G1-G2
TCGA-F7-A50I	MALE	＞＝60	unkown	unknown	unknown	unknown	G1-G2
TCGA-F7-A50J	FEMALE	＞＝60	unkown	unknown	unknown	unknown	G1-G2
TCGA-F7-A61S	MALE	＞＝60	unkown	unknown	unknown	unknown	G1-G2
TCGA-F7-A61V	MALE	＜60	unkown	unknown	unknown	unknown	G1-G2
TCGA-F7-A61W	MALE	＜60	unkown	unknown	unknown	unknown	G1-G2
TCGA-F7-A620	MALE	＜60	unkown	unknown	unknown	unknown	G1-G2
TCGA-F7-A622	MALE	＞＝60	unkown	unknown	unknown	unknown	G1-G2
TCGA-F7-A623	MALE	＞＝60	unkown	unknown	unknown	unknown	G1-G2
TCGA-F7-A624	MALE	＞＝60	unkown	unknown	unknown	unknown	G3-G4
TCGA-H7-7774	FEMALE	＞＝60	III-IV	T3-T4	N0-N1	M0	G1-G2
TCGA-H7-8501	MALE	＜60	III-IV	T3-T4	N2-N3	M0	unknown
TCGA-H7-8502	MALE	＜60	III-IV	T3-T4	N2-N3	M0	G1-G2
TCGA-H7-A6C4	FEMALE	＜60	III-IV	T3-T4	N0-N1	M0	G1-G2
TCGA-H7-A76A	MALE	＜60	III-IV	T1-T2	N2-N3	M0	G1-G2
TCGA-HD-7229	MALE	＞＝60	III-IV	T3-T4	unknown	M0	G3-G4
TCGA-HD-7753	MALE	＞＝60	I-II	T1-T2	N0-N1	M0	G1-G2
TCGA-HD-7754	MALE	＞＝60	III-IV	T1-T2	N2-N3	M0	G1-G2
TCGA-HD-7831	MALE	＞＝60	III-IV	T3-T4	N0-N1	M0	G1-G2
TCGA-HD-7832	MALE	＜60	III-IV	T3-T4	N2-N3	M0	G1-G2
TCGA-HD-8224	MALE	＞＝60	III-IV	T3-T4	N0-N1	M0	G3-G4
TCGA-HD-8314	MALE	＜60	III-IV	T1-T2	N0-N1	M0	G3-G4
TCGA-HD-8634	FEMALE	＜60	I-II	T1-T2	unknown	M0	G1-G2
TCGA-HD-8635	FEMALE	＞＝60	III-IV	T1-T2	N0-N1	M0	G1-G2
TCGA-HD-A4C1	FEMALE	＜60	III-IV	T3-T4	N2-N3	M0	G1-G2
TCGA-HD-A633	MALE	＞＝60	III-IV	T3-T4	N0-N1	M0	G1-G2
TCGA-HD-A634	MALE	＜60	III-IV	T3-T4	N0-N1	M0	G3-G4
TCGA-HD-A6HZ	FEMALE	＞＝60	I-II	T1-T2	N0-N1	M0	G1-G2
TCGA-HD-A6I0	MALE	＜60	III-IV	T3-T4	unknown	M0	G1-G2
TCGA-HL-7533	MALE	＞＝60	III-IV	T1-T2	N2-N3	M0	G3-G4
TCGA-IQ-7630	MALE	＜60	III-IV	T3-T4	N0-N1	M0	G3-G4
TCGA-IQ-7631	FEMALE	＞＝60	I-II	T1-T2	N0-N1	M0	G1-G2
TCGA-IQ-7632	FEMALE	＞＝60	III-IV	T3-T4	N0-N1	M0	G1-G2
TCGA-IQ-A61E	FEMALE	＜60	III-IV	T3-T4	N0-N1	unknown	G1-G2
TCGA-IQ-A61G	MALE	＜60	III-IV	T3-T4	N2-N3	unknown	G1-G2
TCGA-IQ-A61H	MALE	＞＝60	I-II	T1-T2	N0-N1	unknown	G1-G2
TCGA-IQ-A61I	MALE	＞＝60	III-IV	T1-T2	N2-N3	M0	G3-G4
TCGA-IQ-A61J	MALE	＜60	III-IV	T1-T2	N2-N3	M0	G1-G2
TCGA-IQ-A61O	MALE	＜60	III-IV	T1-T2	N2-N3	unknown	unknown
TCGA-IQ-A6SG	FEMALE	＞＝60	III-IV	T3-T4	N0-N1	M0	G1-G2
TCGA-IQ-A6SH	MALE	＜60	III-IV	T1-T2	N0-N1	M1	G1-G2
TCGA-KU-A66S	FEMALE	＞＝60	III-IV	T1-T2	N0-N1	unknown	G1-G2
TCGA-KU-A66T	FEMALE	＜60	III-IV	T3-T4	N0-N1	M0	G1-G2
TCGA-KU-A6H7	FEMALE	＜60	III-IV	T1-T2	N2-N3	M0	G1-G2
TCGA-KU-A6H8	MALE	＜60	I-II	T1-T2	N0-N1	M0	G3-G4
TCGA-MT-A51W	FEMALE	＜60	I-II	T1-T2	unknown	M0	G1-G2
TCGA-MT-A51X	MALE	＜60	III-IV	T1-T2	N2-N3	M0	G1-G2
TCGA-MT-A67A	FEMALE	＞＝60	I-II	T1-T2	N0-N1	M0	G1-G2
TCGA-MT-A67D	MALE	＜60	I-II	T1-T2	N0-N1	M0	G1-G2
TCGA-MT-A67F	FEMALE	＞＝60	III-IV	T3-T4	N0-N1	unknown	G1-G2
TCGA-MT-A7BN	MALE	＞＝60	III-IV	T1-T2	N2-N3	M0	G3-G4
TCGA-MZ-A5BI	MALE	＜60	III-IV	T1-T2	N2-N3	M0	unknown
TCGA-MZ-A6I9	MALE	＞＝60	III-IV	T3-T4	N2-N3	M0	G1-G2
TCGA-MZ-A7D7	MALE	＜60	III-IV	T3-T4	N2-N3	M0	unknown
TCGA-P3-A5Q5	MALE	＜60	III-IV	unknown	N2-N3	M0	G3-G4
TCGA-P3-A5Q6	MALE	＜60	III-IV	T3-T4	N0-N1	M0	G3-G4
TCGA-P3-A5QA	MALE	＜60	I-II	T1-T2	N0-N1	M0	G3-G4
TCGA-P3-A5QE	MALE	＜60	III-IV	T1-T2	N0-N1	M0	G1-G2
TCGA-P3-A5QF	MALE	＜60	III-IV	T3-T4	N2-N3	M0	G1-G2
TCGA-P3-A6SW	MALE	＜60	III-IV	T3-T4	N2-N3	M0	G3-G4
TCGA-P3-A6SX	MALE	＞＝60	III-IV	T3-T4	N0-N1	M0	G1-G2
TCGA-P3-A6T0	FEMALE	＜60	III-IV	T3-T4	N2-N3	M0	G1-G2
TCGA-P3-A6T2	MALE	＜60	I-II	T1-T2	N0-N1	M0	G1-G2
TCGA-P3-A6T3	MALE	＜60	III-IV	T3-T4	N0-N1	M0	G1-G2
TCGA-P3-A6T4	MALE	＜60	III-IV	T3-T4	N0-N1	M0	G1-G2
TCGA-P3-A6T5	FEMALE	＞＝60	III-IV	T3-T4	N0-N1	M0	G1-G2
TCGA-P3-A6T6	MALE	＜60	III-IV	T3-T4	N0-N1	M0	G3-G4
TCGA-P3-A6T7	MALE	＜60	III-IV	T3-T4	N0-N1	M0	G1-G2
TCGA-P3-A6T8	MALE	＜60	III-IV	T3-T4	N0-N1	M0	G3-G4
TCGA-QK-A64Z	FEMALE	＞＝60	I-II	T1-T2	N0-N1	M0	G1-G2
TCGA-QK-A652	MALE	＞＝60	I-II	T1-T2	N0-N1	M0	G1-G2
TCGA-QK-A6IF	MALE	＞＝60	III-IV	T1-T2	N2-N3	M0	unknown
TCGA-QK-A6IG	MALE	＞＝60	I-II	T1-T2	N0-N1	M0	G1-G2
TCGA-QK-A6IH	FEMALE	＞＝60	III-IV	T3-T4	N0-N1	M0	G1-G2
TCGA-QK-A6II	MALE	＜60	III-IV	T3-T4	N0-N1	M0	G1-G2
TCGA-QK-A6IJ	MALE	＞＝60	I-II	T1-T2	N0-N1	M0	G3-G4
TCGA-QK-A6V9	MALE	＜60	I-II	T1-T2	N0-N1	M0	G1-G2
TCGA-QK-A6VB	MALE	＞＝60	III-IV	T3-T4	N0-N1	M0	G1-G2
TCGA-QK-A6VC	FEMALE	＞＝60	III-IV	T3-T4	N2-N3	M0	G1-G2
TCGA-QK-A8Z7	MALE	＜60	III-IV	T3-T4	N2-N3	M0	unknown
TCGA-QK-A8Z8	FEMALE	＞＝60	III-IV	T3-T4	N0-N1	M1	G1-G2
TCGA-QK-A8Z9	MALE	＜60	III-IV	T3-T4	N2-N3	M0	G1-G2
TCGA-QK-A8ZA	MALE	＞＝60	III-IV	T1-T2	N2-N3	unknown	G1-G2
TCGA-QK-A8ZB	MALE	＞＝60	III-IV	T3-T4	N0-N1	M0	G1-G2
TCGA-QK-AA3J	MALE	＞＝60	I-II	T1-T2	N0-N1	M0	G3-G4
TCGA-QK-AA3K	MALE	＞＝60	III-IV	T3-T4	N2-N3	unknown	G1-G2
TCGA-RS-A6TO	FEMALE	＞＝60	III-IV	T3-T4	N2-N3	M0	G1-G2
TCGA-RS-A6TP	MALE	＜60	I-II	T1-T2	N0-N1	M0	G3-G4
TCGA-T2-A6WX	FEMALE	＞＝60	III-IV	T3-T4	N0-N1	M0	G1-G2
TCGA-T2-A6WZ	MALE	＜60	III-IV	T3-T4	N2-N3	M0	G1-G2
TCGA-T2-A6X0	MALE	＜60	III-IV	T1-T2	N2-N3	M0	G1-G2
TCGA-T2-A6X2	MALE	＞＝60	III-IV	T3-T4	N0-N1	M0	G1-G2
TCGA-T3-A92M	MALE	＜60	III-IV	T3-T4	N2-N3	M0	G1-G2
TCGA-T3-A92N	MALE	＞＝60	III-IV	T1-T2	N0-N1	M1	G3-G4
TCGA-TN-A7HI	MALE	＜60	I-II	T1-T2	N0-N1	M0	G3-G4
TCGA-TN-A7HJ	MALE	＜60	III-IV	T3-T4	unknown	M0	G1-G2
TCGA-TN-A7HL	MALE	＜60	III-IV	T3-T4	unknown	M0	G1-G2
TCGA-UF-A718	MALE	＞＝60	III-IV	T3-T4	N0-N1	M0	G1-G2
TCGA-UF-A719	MALE	＜60	III-IV	T3-T4	N0-N1	M0	G1-G2
TCGA-UF-A71A	MALE	＞＝60	III-IV	T3-T4	N2-N3	M0	G1-G2
TCGA-UF-A71B	MALE	＜60	III-IV	T3-T4	N0-N1	M0	G1-G2
TCGA-UF-A71D	FEMALE	＜60	III-IV	T3-T4	N0-N1	M0	G1-G2
TCGA-UF-A71E	MALE	＞＝60	III-IV	T3-T4	N0-N1	M0	G3-G4
TCGA-UF-A7J9	MALE	＞＝60	III-IV	T3-T4	N0-N1	M0	G1-G2
TCGA-UF-A7JA	FEMALE	＞＝60	III-IV	T3-T4	N0-N1	M0	G1-G2
TCGA-UF-A7JC	MALE	＜60	III-IV	T3-T4	N0-N1	M0	G1-G2
TCGA-UF-A7JD	MALE	＞＝60	III-IV	T3-T4	N0-N1	M0	G3-G4
TCGA-UF-A7JF	MALE	＞＝60	III-IV	T3-T4	N2-N3	M0	G1-G2
TCGA-UF-A7JH	MALE	＜60	III-IV	T3-T4	N0-N1	M0	G1-G2
TCGA-UF-A7JJ	MALE	＞＝60	III-IV	T3-T4	N0-N1	M0	G1-G2
TCGA-UF-A7JK	MALE	＜60	III-IV	T3-T4	N0-N1	M0	G1-G2
TCGA-UF-A7JO	FEMALE	＞＝60	III-IV	T3-T4	N0-N1	M0	G1-G2
TCGA-UF-A7JS	MALE	＜60	III-IV	T3-T4	N2-N3	M0	G1-G2
TCGA-UF-A7JT	FEMALE	＞＝60	III-IV	T3-T4	N0-N1	M0	G3-G4
TCGA-UF-A7JV	FEMALE	＞＝60	III-IV	T3-T4	N2-N3	M0	G1-G2
TCGA-UP-A6WW	MALE	＜60	III-IV	T1-T2	N2-N3	unknown	G1-G2
TCGA-WA-A7GZ	MALE	＜60	I-II	T1-T2	N0-N1	M0	G1-G2
TCGA-WA-A7H4	MALE	＞＝60	I-II	T1-T2	N0-N1	M0	G3-G4

## Sheet: TCGA Cohort_Risk Score_Matrix
id	futime	fustat	HMGN1	BCL2	HSP90AA1	AGER	riskScore	risk
TCGA-CV-7104	1.07671	1	7.40236	3.9123	9.76833	2.6792	1.08406	high
TCGA-CN-4722	4.06301	0	6.26489	3.89648	8.60623	2.63801	0.420451	low
TCGA-F7-A61W	0.0383562	0	8.21982	2.67227	10.0125	3.6781	1.7879	high
TCGA-CV-7440	1.84932	1	8.23806	3.49853	10.4596	3.00504	2.09099	high
TCGA-F7-A620	1.48767	0	8.01772	3.17521	9.7066	3.71574	1.26873	high
TCGA-QK-A8Z9	1.23014	1	7.78062	4.03517	9.80881	4.27975	0.736903	low
TCGA-C9-A47Z	0.523288	1	7.34214	2.80124	9.43726	3.71742	0.878812	low
TCGA-CV-5966	1.49315	1	8.76075	3.27072	10.5667	3.49498	2.58891	high
TCGA-CV-7446	2.99452	1	8.03406	4.6718	10.7481	3.80693	1.0975	high
TCGA-CN-6989	2.68493	1	7.68961	4.55086	10.4236	3.86793	0.832707	low
TCGA-HD-7831	1.8274	0	7.43696	3.7725	9.3521	2.90147	0.949368	low
TCGA-BB-8601	1.70959	0	7.729	4.38231	10.0458	3.68612	0.862699	low
TCGA-CV-5979	3.60274	0	7.09394	2.66496	9.92382	3.2782	1.04987	high
TCGA-CV-6952	0.506849	1	8.00264	3.21083	9.55185	2.97322	1.57012	high
TCGA-CQ-6220	2.69863	1	7.21937	2.7539	9.82516	3.11392	1.14229	high
TCGA-QK-AA3J	1.27671	0	7.66877	4.00941	9.64807	3.62927	0.845512	low
TCGA-CN-5361	5.80822	1	8.12804	3.52584	9.54894	3.47033	1.2961	high
TCGA-CV-7180	0.89589	1	6.96735	2.7239	9.21302	2.9366	0.904318	low
TCGA-CN-A49B	2.47671	0	7.86091	3.76354	9.92908	3.96941	0.958353	low
TCGA-CV-A465	0.589041	1	7.09716	2.62617	9.75217	3.16849	1.05781	high
TCGA-CV-6950	1.25753	1	8.07723	3.63269	10.9434	3.43538	1.78073	high
TCGA-CR-7388	2.25479	1	7.28092	4.47177	9.81148	3.92807	0.558696	low
TCGA-CV-A45W	3.83014	1	7.70152	4.27637	9.48578	4.09509	0.64978	low
TCGA-CN-6998	0.978082	1	6.80145	2.60205	9.5492	2.50842	1.08158	high
TCGA-P3-A6T7	1.33425	1	7.99097	2.66108	9.91223	3.79323	1.46545	high
TCGA-CV-7177	1.81644	1	7.4871	4.26363	10.4101	2.27226	1.42453	high
TCGA-CR-6493	0.772603	1	7.89468	2.96803	10.0934	2.92952	1.83761	high
TCGA-BA-5559	5.70685	1	8.18118	6.78279	9.36901	4.0885	0.433713	low
TCGA-DQ-7591	1.70411	0	8.43904	7.1478	9.54357	3.69298	0.554116	low
TCGA-WA-A7H4	1.2137	0	8.1177	3.83009	9.16211	4.46863	0.746797	low
TCGA-UF-A71A	0.235616	1	8.14801	4.68468	9.69495	3.71735	0.918668	low
TCGA-CV-7424	1.2411	1	7.84141	4.47222	9.32404	3.87466	0.696162	low
TCGA-CQ-A4CE	2.45753	0	7.24639	2.97244	9.40953	3.73864	0.782782	low
TCGA-CV-6961	0.208219	1	7.90263	3.87581	10.1551	3.0855	1.39707	high
TCGA-CV-A460	5.03562	1	8.56535	5.15898	9.47593	4.38023	0.76747	low
TCGA-QK-A6VC	1.64384	0	7.95812	3.68277	10.2364	3.66763	1.2531	high
TCGA-CR-7404	4.03288	0	8.22746	5.02573	9.69038	4.55526	0.64706	low
TCGA-CV-A6JN	2.48219	0	7.65714	2.74622	9.32416	4.03046	0.928025	low
TCGA-IQ-A61O	1.15342	1	7.8582	3.8591	9.31219	3.89159	0.817851	low
TCGA-CV-7438	0.531507	1	8.26175	3.72226	9.6953	3.28386	1.48028	high
TCGA-BB-4225	0.4	0	8.342	6.72892	9.53438	2.78926	0.811158	low
TCGA-H7-8502	1.25479	0	7.47997	3.00048	10.3812	3.03182	1.48471	high
TCGA-C9-A480	1.05753	0	7.52149	2.68657	9.74303	3.55257	1.15644	high
TCGA-IQ-7630	1.32877	0	8.12463	3.2233	9.83178	3.9462	1.26634	high
TCGA-CN-A6UY	1.95342	0	8.53148	6.08694	8.43324	4.61552	0.41289	low
TCGA-CV-7437	1.3863	1	7.60738	4.15608	9.81404	2.47076	1.25193	high
TCGA-CN-6017	2.33699	1	6.79235	4.60414	9.32592	3.09271	0.48534	low
TCGA-CV-A468	1.27123	1	7.54852	4.02141	9.13965	3.78047	0.651393	low
TCGA-CV-6962	0.345205	1	7.2378	3.41094	9.99104	2.66556	1.19578	high
TCGA-BA-A4IH	1.70411	0	8.74997	7.3174	10.401	3.99109	0.712264	low
TCGA-CQ-5334	0.353425	1	7.14394	3.89888	9.93343	3.30732	0.776136	low
TCGA-BB-4228	1.53151	0	8.28233	6.26829	9.1684	3.37566	0.648519	low
TCGA-F7-A623	1.68767	0	8.42174	2.95572	9.85032	3.83565	1.69036	high
TCGA-RS-A6TP	1.4137	0	8.67463	3.45744	9.44981	4.47074	1.22737	high
TCGA-CQ-5324	4.36438	0	7.85108	4.05473	9.32583	2.74261	1.18199	high
TCGA-CN-6022	0.769863	1	7.67188	3.98967	9.95448	4.02364	0.798221	low
TCGA-BB-A5HU	2.14247	0	8.07211	3.06069	10.2424	3.76968	1.52094	high
TCGA-UF-A7JF	4.61918	0	7.94154	3.09952	9.67174	3.59036	1.2842	high
TCGA-CV-6959	0.70137	1	7.77814	3.69749	9.72218	3.50749	1.04241	high
TCGA-KU-A6H7	1.60548	0	8.30294	4.83438	9.11524	4.41031	0.645548	low
TCGA-BA-A6DJ	1.11507	1	7.81188	3.09623	9.37389	3.6101	1.09487	high
TCGA-HD-A634	0.356164	1	8.91661	5.52396	9.74421	4.06473	1.03044	high
TCGA-F7-A50G	1.68767	0	7.28656	3.17678	9.20368	4.25505	0.596127	low
TCGA-CR-7374	0.0821918	0	7.31299	4.48986	10.4523	4.11967	0.623994	low
TCGA-QK-A8Z8	0.468493	1	8.22261	2.988	9.77519	4.07023	1.34299	high
TCGA-HD-A4C1	0.030137	0	7.63556	3.27967	10.0949	3.73329	1.0855	high
TCGA-CV-6441	0.8	1	8.37938	3.50371	9.14702	2.79058	1.74364	high
TCGA-CR-7370	0.287671	0	7.71493	4.68037	10.7909	3.41308	1.06141	high
TCGA-CR-6467	4.86849	0	8.61505	6.39928	8.83912	4.52804	0.458377	low
TCGA-CR-6472	2.87671	0	8.56084	5.08465	9.70172	2.91551	1.41404	high
TCGA-CR-7386	3.91781	0	7.71288	3.9081	9.88945	2.41718	1.47762	high
TCGA-CN-4726	0.389041	1	6.86704	2.98031	8.88819	2.10606	0.99296	low
TCGA-CN-4742	1.08767	1	7.78692	3.29098	9.28556	2.94412	1.27839	high
TCGA-F7-7848	3.09863	0	8.21148	4.4786	10.4098	3.57404	1.27693	high
TCGA-CV-7414	0.0383562	1	8.41364	4.08367	10.6597	2.83264	2.22996	high
TCGA-BA-A6DA	0.961644	0	7.28739	2.52557	9.05824	3.5901	0.868536	low
TCGA-CQ-6227	0.353425	1	7.64885	3.76266	9.75371	2.75108	1.26333	high
TCGA-CV-7432	7.0411	1	7.86476	2.87496	10.2062	2.87668	1.94258	high
TCGA-UF-A7JD	2.02466	1	7.91789	3.62525	10.2063	4.22225	1.00659	low
TCGA-CQ-6225	1.10411	1	7.75054	3.87645	9.73824	3.29216	1.06339	high
TCGA-BA-4074	1.26575	1	8.58951	2.86781	10.5302	4.15569	2.02522	high
TCGA-CV-A6JE	2.94521	0	7.84886	3.33055	9.0358	4.13344	0.795807	low
TCGA-DQ-5631	1.50137	1	8.31838	3.30812	9.39999	3.06177	1.71291	high
TCGA-CV-5431	1.43014	1	7.08556	4.63756	9.77432	3.72261	0.509573	low
TCGA-QK-A6IG	0.608219	1	8.15442	3.30299	10.2029	4.583	1.10109	high
TCGA-CQ-7063	5.84384	0	7.72936	3.52447	9.38697	3.49241	0.977	low
TCGA-TN-A7HI	1.12877	0	8.62679	4.07706	9.16426	4.99971	0.77648	low
TCGA-D6-6826	0.953425	1	7.80987	4.60803	10.1736	4.13031	0.749187	low
TCGA-CR-6492	1.31233	0	7.83944	3.4765	9.57328	3.75254	1.00692	low
TCGA-P3-A6T2	6.29589	0	7.49011	3.37236	9.52744	3.42414	0.9402	low
TCGA-CV-5430	11.6192	0	8.53048	5.61157	9.84768	3.70318	0.942389	low
TCGA-CN-6992	2.92055	0	7.26434	4.57487	9.75273	4.07771	0.502166	low
TCGA-BB-A6UO	0.734247	1	7.88485	2.6545	9.42584	3.38106	1.41365	high
TCGA-CV-6943	1.64932	1	7.53391	4.13166	9.32499	2.96253	0.888005	low
TCGA-CN-6013	1.99178	1	7.10276	3.81996	9.29887	3.55442	0.599217	low
TCGA-CR-5247	0.980822	0	7.63851	3.20263	9.65204	2.48227	1.56242	high
TCGA-CN-4734	4.63014	0	7.55348	3.82892	9.63198	2.98816	1.04328	high
TCGA-CR-6481	0.852055	0	7.72821	5.38394	9.67036	3.09096	0.747931	low
TCGA-BA-5153	4.8274	1	8.55231	7.05214	9.22375	3.85938	0.52562	low
TCGA-CQ-5323	4.01644	0	7.77787	4.4854	9.79289	3.46079	0.878531	low
TCGA-T2-A6X0	0.591781	0	9.07891	4.79582	10.0551	4.73675	1.16246	high
TCGA-CV-7253	0.989041	1	8.02964	2.5345	9.75256	2.6319	2.27284	high
TCGA-CN-4730	2.23836	0	7.4917	2.72887	10.1306	2.87716	1.59139	high
TCGA-BA-A6DL	1.70685	0	8.42178	2.67252	10.1898	4.24926	1.70944	high
TCGA-CR-7385	2.73151	0	8.31996	4.87638	9.69872	3.83997	0.924522	low
TCGA-CV-6941	0.936986	1	7.54159	4.08081	9.98723	3.51243	0.878204	low
TCGA-CV-7248	1.4274	1	7.56095	4.17727	9.27869	3.60112	0.697348	low
TCGA-CR-5250	2.18904	0	8.08512	5.92588	8.76641	3.6944	0.506813	low
TCGA-CV-7413	0.805479	1	8.0928	3.10001	10.1508	3.72624	1.51166	high
TCGA-CQ-5326	0.243836	1	7.2309	3.34766	10.3316	2.96672	1.18503	high
TCGA-BA-A6D8	2.32877	0	8.01204	4.10559	9.82138	4.40968	0.79227	low
TCGA-F7-A50J	2.59452	0	7.54154	2.83432	8.96076	3.54508	0.921022	low
TCGA-CV-7415	1.90411	1	8.1938	3.08786	10.3041	3.15758	2.06092	high
TCGA-BA-6868	1.29315	1	7.27127	2.69771	9.56353	3.67827	0.908181	low
TCGA-CN-6011	2.55616	0	8.23516	2.98156	9.73764	4.2973	1.23506	high
TCGA-QK-A652	1.76712	0	7.84527	3.38826	9.54105	4.26564	0.849939	low
TCGA-CV-A6JO	0.539726	1	7.32146	3.04186	9.22998	3.1887	0.93722	low
TCGA-CV-A45P	1.75068	0	7.19129	2.97303	9.2715	3.37982	0.833676	low
TCGA-CV-6937	1.70959	1	7.28165	2.95158	10.2216	3.34315	1.14669	high
TCGA-TN-A7HJ	1.10411	0	7.51894	3.10319	8.77093	3.55092	0.804627	low
TCGA-P3-A6SW	3.06849	0	8.81845	3.9704	9.02387	5.13831	0.818476	low
TCGA-CN-6018	1.58904	1	7.65318	3.59362	10.4749	2.89333	1.51593	high
TCGA-D6-A6ES	1.06575	0	8.09704	2.36844	8.54888	2.56437	1.85083	high
TCGA-CV-A45X	0.542466	1	7.4221	2.79544	8.9375	2.9851	1.05852	high
TCGA-CV-7407	2.96164	1	8.27753	3.58531	9.83174	2.88639	1.85544	high
TCGA-CV-5435	6.35342	1	8.01378	4.22253	10.0353	4.63865	0.747848	low
TCGA-CV-A6K1	1.87671	0	8.28567	2.67869	9.50719	4.47113	1.21709	high
TCGA-CV-A6JY	1.76986	0	7.23619	3.0321	8.86501	3.46939	0.733744	low
TCGA-D6-6517	0.8	0	8.0604	3.28151	9.86366	2.95154	1.74258	high
TCGA-IQ-A6SH	1.29041	0	7.88437	2.96983	9.27358	3.87472	1.04417	high
TCGA-MZ-A5BI	0.594521	1	8.07048	5.98855	8.79536	4.72809	0.34129	low
TCGA-CV-A45O	2.33151	0	6.57595	2.42551	8.02652	3.1594	0.526806	low
TCGA-BA-A6DE	1.20548	0	8.59724	2.92862	10.3644	3.573	2.37311	high
TCGA-CX-7086	1.56986	0	7.10184	3.33036	10.2486	3.24607	0.975521	low
TCGA-CR-7379	2.83836	0	7.4412	3.29929	10.6379	2.67895	1.63247	high
TCGA-D6-A6EM	0.635616	0	7.84226	3.16476	9.60675	4.16904	0.947988	low
TCGA-CV-6433	1.75616	0	8.80538	5.88456	9.13577	4.28528	0.691958	low
TCGA-QK-A8ZA	1.01644	1	8.78205	3.66659	10.1138	3.7665	1.90213	high
TCGA-HD-7754	2.14521	0	8.60853	4.59083	10.075	3.43459	1.50812	high
TCGA-CQ-A4CI	2.60274	0	7.48967	4.42267	10.2583	4.28548	0.63008	low
TCGA-KU-A66S	1.11233	1	8.53937	3.97931	10.2374	4.65728	1.13402	high
TCGA-T2-A6WX	0.572603	1	8.02317	3.77418	9.82777	4.775	0.762251	low
TCGA-HD-8314	1.83562	0	8.65775	5.13039	10.0268	3.76192	1.18069	high
TCGA-CQ-5332	0.868493	1	7.35801	4.61334	10.3562	2.58217	1.06133	high
TCGA-CQ-A4CD	2.8	0	8.43951	3.36639	9.40381	4.26563	1.16702	high
TCGA-CN-A641	1.00548	0	7.71992	3.26225	9.7233	3.59264	1.09491	high
TCGA-CV-7430	1.35616	1	7.57379	3.10165	10.2604	2.38861	1.87253	high
TCGA-BB-4223	8.82466	0	8.52701	6.99729	9.16066	3.72406	0.543074	low
TCGA-CR-6470	4.16712	0	8.28323	6.64292	9.34253	3.42095	0.605353	low
TCGA-CR-6482	0.945205	0	7.85814	6.36379	9.79103	3.07804	0.647211	low
TCGA-BA-A4IF	2.45205	0	8.08325	3.06069	10.7719	3.72016	1.78892	high
TCGA-CV-6945	1.00274	1	8.0009	2.57157	9.3061	3.77412	1.29799	high
TCGA-CV-7421	0.00547945	1	7.98378	4.81589	9.90688	3.45135	0.939196	low
TCGA-MT-A7BN	1.28493	0	8.66765	2.93036	8.38407	3.58795	1.46895	high
TCGA-UF-A719	4.55616	0	8.18273	4.66535	10.2095	3.66522	1.09784	high
TCGA-HD-7229	2.8137	0	7.25542	3.09252	9.8802	3.66193	0.886335	low
TCGA-BA-4075	0.775342	1	8.0463	2.52176	10.2624	3.28565	2.07008	high
TCGA-KU-A6H8	0.89589	1	7.18524	4.28676	8.96853	3.89255	0.451248	low
TCGA-CV-7183	10.9068	0	6.81946	2.97216	8.84924	2.26825	0.9029	low
TCGA-QK-A6VB	1.75616	0	7.82989	4.23306	11.0354	4.36217	0.96116	low
TCGA-CV-A464	4.71781	0	7.57923	3.61946	9.54269	3.63268	0.863622	low
TCGA-CV-6940	2.20274	1	8.01075	3.40152	10.3612	3.45249	1.55446	high
TCGA-D6-6824	0.210959	0	7.99958	4.59525	9.92292	2.86565	1.24934	high
TCGA-UF-A7JS	1.86301	1	7.29419	2.58518	8.88905	3.90317	0.732679	low
TCGA-CQ-6219	1.31233	1	8.03704	3.6443	9.72405	3.14393	1.40504	high
TCGA-MZ-A7D7	1.49863	0	7.57083	2.75276	9.5898	3.5272	1.13458	high
TCGA-WA-A7GZ	1.71233	1	8.32484	4.06748	10.182	3.99005	1.22997	high
TCGA-CV-A461	5.65479	1	8.50938	4.22544	10.2831	4.41991	1.15312	high
TCGA-D6-A6EP	1.16164	0	8.14809	4.09823	9.05615	4.85552	0.59843	low
TCGA-CN-6023	4.33973	0	7.84448	5.01509	10.2756	3.30984	0.95253	low
TCGA-BA-A6DI	0.920548	1	7.89703	3.34114	10.2104	3.76828	1.26598	high
TCGA-UF-A7JO	1.72877	1	8.8289	3.97167	10.0724	4.44169	1.39485	high
TCGA-QK-AA3K	0.693151	0	8.3561	3.53477	9.85	4.65505	1.0359	high
TCGA-BB-4224	0.761644	0	8.26677	3.83496	9.44016	4.98316	0.724671	low
TCGA-IQ-A6SG	1.5863	0	8.17402	3.661	9.54013	3.28649	1.37127	high
TCGA-CN-4737	1.71233	0	7.39074	4.03428	9.57833	3.74348	0.672621	low
TCGA-DQ-5624	4.87123	0	7.625	3.52503	9.95256	2.46345	1.55104	high
TCGA-CQ-6224	4.71507	0	7.44521	4.22014	9.71046	2.92506	0.92327	low
TCGA-UF-A7J9	3.72055	0	7.87691	4.48005	9.20991	4.03788	0.648656	low
TCGA-CN-6012	4	0	7.17999	4.30057	9.22652	3.51041	0.551221	low
TCGA-BA-5556	1.9863	0	7.59878	4.12031	9.5449	2.68741	1.08312	high
TCGA-CV-5977	5.0411	0	7.55729	2.84727	10.7165	3.40898	1.5369	high
TCGA-CV-7568	2.53973	1	8.12715	3.77012	9.53264	2.82173	1.53385	high
TCGA-P3-A6T6	1.08219	1	8.75723	3.63435	9.15641	3.97406	1.36631	high
TCGA-CV-5436	1.6	1	7.72237	2.98633	9.96392	3.30233	1.39525	high
TCGA-MT-A67A	2.50411	0	7.21288	2.9277	8.39271	3.8383	0.574907	low
TCGA-CV-6942	11.7315	0	7.55436	3.9184	9.80415	4.17535	0.690814	low
TCGA-CR-7373	2.43562	0	7.90833	3.34984	9.98045	3.47344	1.33403	high
TCGA-F7-A622	0.983562	1	7.56176	2.50012	9.21248	3.36234	1.16104	high
TCGA-D6-A4Z9	1.47671	0	7.36057	3.18601	10.5365	4.49713	0.803714	low
TCGA-D6-6825	1.34521	0	7.27082	4.20682	10.1298	3.47953	0.761935	low
TCGA-BA-6869	1.76438	0	7.89295	5.19415	9.92226	3.14967	0.904367	low
TCGA-CX-A4AQ	4.26027	0	8.20319	6.06119	9.93816	5.44429	0.374817	low
TCGA-CN-A6V3	2.03288	0	8.03605	3.55885	9.49569	3.92966	1.01532	low
TCGA-UF-A7JV	0.246575	1	7.97806	3.67945	10.1739	3.93718	1.13126	high
TCGA-CV-7406	4.78904	1	8.20744	6.35314	9.6175	2.83895	0.830261	low
TCGA-H7-8501	1.26301	0	8.11599	3.67123	9.9855	3.57859	1.33396	high
TCGA-CV-6939	1.82466	1	8.4178	5.06429	9.54874	3.89773	0.877512	low
TCGA-CV-7425	4.70685	1	7.60969	3.43666	9.34778	3.15156	1.04528	high
TCGA-HL-7533	2.89589	0	8.40155	3.53105	10.0817	4.04503	1.41352	high
TCGA-CQ-A4CB	2.44658	0	8.28926	3.63796	10.2162	4.24578	1.23871	high
TCGA-CV-A45Y	7.40548	1	7.7914	3.91829	8.87323	4.76241	0.50252	low
TCGA-QK-A64Z	1.75616	1	8.19406	2.91739	9.79265	4.06939	1.35198	high
TCGA-CR-7368	3.41096	0	8.75024	4.69114	9.64916	3.97784	1.17117	high
TCGA-CR-7389	1.07397	0	6.58901	4.49653	10.4371	2.89518	0.636128	low
TCGA-CV-7427	13.0411	1	7.7783	3.90749	9.54846	2.999	1.13587	high
TCGA-P3-A5QE	4.27123	0	9.13372	6.55594	9.58381	4.89604	0.63181	low
TCGA-P3-A6T0	1.58356	0	7.8236	3.26169	9.53046	3.1819	1.28584	high
TCGA-CR-6478	0.50137	1	8.23712	4.21284	10.5051	3.36721	1.5364	high
TCGA-CQ-A4C6	3.70685	0	7.1628	3.0686	10.6706	3.50387	1.09945	high
TCGA-P3-A5QA	5.97808	0	8.08501	3.34554	9.72095	3.62878	1.30765	high
TCGA-D6-A6EK	2.39726	0	7.09766	2.84402	8.35676	3.49563	0.616952	low
TCGA-CQ-6218	3.43288	0	7.21544	3.00702	9.52825	2.62932	1.17875	high
TCGA-CR-6488	1.03836	0	7.35035	3.88735	9.76726	3.84816	0.690154	low
TCGA-CN-5370	0.709589	1	8.07477	4.13617	10.0581	3.06438	1.41797	high
TCGA-IQ-A61J	2.79726	0	7.15743	3.7012	9.75469	3.81914	0.652204	low
TCGA-CQ-5325	1.79178	1	7.34218	4.13814	9.45189	2.57326	0.944491	low
TCGA-CR-6480	0.991781	0	8.41448	4.14061	8.93912	3.86354	0.963973	low
TCGA-BA-6872	1.05205	1	7.94729	2.74025	10.0586	3.23541	1.78237	high
TCGA-UF-A7JA	6.20548	0	8.27485	3.20614	10.5496	3.95778	1.6665	high
TCGA-P3-A6T5	2.41644	1	7.48483	2.77709	9.20515	3.35715	1.03237	high
TCGA-P3-A6SX	3.91781	1	7.82856	2.87229	10.366	3.96762	1.33138	high
TCGA-CQ-6229	3.23014	0	7.28917	3.34876	9.47393	3.55226	0.791693	low
TCGA-CV-7245	2.18356	0	7.62919	2.8995	10.3508	2.74585	1.83209	high
TCGA-CN-5358	0.715068	1	7.29529	4.60514	9.03577	3.40155	0.539109	low
TCGA-CR-7383	1.4274	1	7.96102	3.82077	10.0084	3.31632	1.2974	high
TCGA-UF-A7JJ	1.50411	0	7.85276	3.89757	9.2293	4.20871	0.703401	low
TCGA-CV-7242	3	0	7.37884	4.88945	9.78599	3.70688	0.571148	low
TCGA-CN-5360	5.94247	0	7.21308	6.18758	9.52778	3.8815	0.32373	low
TCGA-UP-A6WW	1.41918	0	8.88288	5.05223	9.7861	4.40506	1.02048	high
TCGA-F7-A50I	0.252055	0	7.99739	3.04707	10.2095	3.59648	1.54349	high
TCGA-CN-5365	0.961644	1	6.91083	2.74321	9.42842	4.7503	0.474346	low
TCGA-CN-A642	0.224658	1	8.73241	3.36016	10.0311	4.65225	1.41744	high
TCGA-CV-7252	0.413699	1	7.72092	3.95232	9.85006	3.25319	1.06995	high
TCGA-CN-4739	3.81918	1	7.34156	4.90034	9.39561	3.66099	0.511995	low
TCGA-CR-7394	3.68767	0	6.92707	4.18147	9.24826	2.80711	0.638072	low
TCGA-BA-5555	1.42466	0	7.91438	4.70266	10.6598	3.35021	1.1725	high
TCGA-CV-6003	4.56164	0	7.4643	2.57416	11.0483	3.25586	1.80259	high
TCGA-IQ-A61G	0.986301	0	8.46542	2.71582	9.8406	4.0411	1.70852	high
TCGA-CN-4736	1.08219	1	7.81918	4.15513	9.46119	3.24391	0.974507	low
TCGA-CQ-7065	4.46027	0	6.97878	2.40801	9.59965	2.61015	1.23208	high
TCGA-CV-5442	6.37534	0	7.52643	2.73202	8.40222	3.5801	0.800656	low
TCGA-CV-7433	1.64658	1	7.84134	3.71312	9.93521	2.72666	1.51474	high
TCGA-CX-7082	0.030137	1	7.41888	5.54238	9.84637	4.32272	0.399635	low
TCGA-CR-6473	3.08219	0	8.63154	4.4431	9.80082	3.83628	1.2774	high
TCGA-BA-A8YP	1.36712	0	8.26305	4.64368	10.285	4.44728	0.886558	low
TCGA-CR-7399	0.49589	0	8.19401	4.88155	9.229	3.02517	1.02268	high
TCGA-D6-A6EN	1.88219	0	8.19044	3.04775	9.67599	3.95972	1.31664	high
TCGA-BB-A6UM	1.07671	0	8.82773	3.37598	8.81545	4.51383	1.14446	high
TCGA-CN-4740	2.29863	1	7.2989	4.16661	9.42015	2.72503	0.857628	low
TCGA-QK-A6IJ	1.06027	0	7.55533	2.57453	8.55633	4.44642	0.64345	low
TCGA-BA-A6DB	0.591781	0	7.54697	4.14278	9.13358	3.79976	0.625025	low
TCGA-CV-7410	17.5808	1	7.83526	5.22705	10.0156	4.21187	0.602327	low
TCGA-QK-A6IF	1.92877	0	8.93928	5.89599	9.39525	4.80187	0.660694	low
TCGA-CR-7397	2.06575	0	7.13994	4.04743	9.19962	3.01317	0.685307	low
TCGA-CQ-5330	5.19726	0	7.65439	4.25586	10.2123	3.88659	0.828483	low
TCGA-CR-7364	3.93151	0	8.16567	4.16513	10.1337	2.6377	1.76895	high
TCGA-CR-7398	0.427397	0	8.30521	5.50498	9.63907	4.5955	0.580723	low
TCGA-CV-5439	1.49589	1	7.02243	2.93128	9.39719	3.17059	0.851801	low
TCGA-CQ-5327	4.54795	0	8.06115	3.78518	9.42277	3.4362	1.14117	high
TCGA-CR-7393	2.72055	0	7.32315	5.39492	9.39456	2.83492	0.601735	low
TCGA-CV-7090	14.389	0	7.47367	3.5573	10.0319	2.87261	1.23752	high
TCGA-QK-A6IH	1.78904	0	7.51594	2.5698	9.51394	3.36358	1.19989	high
TCGA-F7-A624	1.03562	0	7.97748	3.91341	10.7238	3.86665	1.2592	high
TCGA-CV-7100	0.750685	1	8.94961	3.37727	10.6411	4.0347	2.35278	high
TCGA-CR-6471	3.29315	1	7.69673	3.96158	9.29971	2.8498	1.05705	high
TCGA-CV-7235	6.43014	0	7.85466	3.70196	9.6496	2.94359	1.31307	high
TCGA-CN-6994	3.2411	0	7.05166	3.73965	10.0404	3.47693	0.740957	low
TCGA-CQ-6223	3.91233	0	6.68121	2.91241	9.22626	2.90445	0.739461	low
TCGA-CN-4725	3.16986	0	7.45319	2.9299	9.7287	3.1013	1.2251	high
TCGA-CV-5432	10.7671	0	7.4592	3.0447	10.6229	3.50296	1.29964	high
TCGA-CV-A45R	15.0137	0	7.36035	3.23683	8.7678	3.56781	0.703299	low
TCGA-CV-7250	7.94521	1	7.62873	3.16035	9.95667	2.90773	1.45532	high
TCGA-CR-7402	2.49589	0	8.62809	4.94455	9.63693	4.29023	0.907462	low
TCGA-CV-A463	0.0630137	1	7.75202	3.06505	8.74496	3.15975	1.06716	high
TCGA-HD-7832	2.29041	0	7.84367	3.21901	10.2011	2.97209	1.69112	high
TCGA-CV-6936	0.454795	1	8.09633	3.66274	9.41524	3.51393	1.16683	high
TCGA-H7-A6C4	1.13425	0	7.52107	3.19409	8.92808	3.25982	0.911525	low
TCGA-CN-4727	4.27397	0	8.28376	3.89323	9.62211	3.37529	1.36049	high
TCGA-CV-5443	7.6274	0	8.84653	5.74564	8.94395	4.20925	0.718999	low
TCGA-CV-7091	9.26301	0	7.55007	3.39864	9.57411	2.98139	1.15084	high
TCGA-UF-A71B	4.12603	0	8.31586	3.67836	10.4531	3.71841	1.60551	high
TCGA-D6-6515	1.10411	1	8.38755	4.71333	9.90516	3.38466	1.25088	high
TCGA-CV-7254	3.99726	1	7.77124	4.28024	10.0823	3.04241	1.16018	high
TCGA-CV-7429	0.293151	1	8.43945	3.4477	10.2871	3.4325	1.94917	high
TCGA-CV-5976	4.04932	0	7.53549	2.95791	9.63776	3.36384	1.13213	high
TCGA-BA-5151	1.97808	0	7.57415	4.12251	9.61594	2.96851	0.980755	low
TCGA-H7-A76A	1.74521	0	7.77404	4.34868	8.3206	4.47688	0.427311	low
TCGA-CN-A63V	1.86027	0	7.60968	3.35288	8.90351	3.71076	0.775883	low
TCGA-QK-A8Z7	1.07397	0	7.61493	4.20775	9.74628	5.25279	0.440739	low
TCGA-CV-7178	5.93425	1	7.97832	4.14822	10.608	3.37979	1.37352	high
TCGA-CN-5366	0.986301	1	7.43723	3.49159	10.8107	3.465	1.21522	high
TCGA-UF-A7JC	1.49589	1	7.51523	2.80644	9.97429	3.52637	1.19722	high
TCGA-CV-5440	8.9589	0	7.08063	3.48225	9.85435	2.90908	0.945323	low
TCGA-CN-A499	1.96438	0	8.36885	3.37431	10.8605	4.26785	1.63073	high
TCGA-CV-7255	0.175342	1	8.19672	2.71891	10.1016	2.97354	2.3074	high
TCGA-P3-A6T8	1.09589	0	8.86314	3.44789	9.76916	3.57736	2.06917	high
TCGA-CX-7085	0.879452	0	7.05048	4.43591	8.91144	3.176	0.513591	low
TCGA-KU-A66T	1.51233	0	7.84708	2.90691	10.2755	3.80944	1.38026	high
TCGA-CN-4738	1.19452	1	7.4738	3.88459	10.3712	3.72089	0.909849	low
TCGA-D6-A6EO	2.07945	0	8.41394	4.00839	10.4226	3.58184	1.62629	high
TCGA-BA-5558	5.46575	0	6.65526	3.2807	9.66174	3.41679	0.614123	low
TCGA-CV-7101	0.438356	1	7.35028	4.03888	9.58592	2.82103	0.921146	low
TCGA-CR-7380	1.66027	1	7.68399	3.99961	10.5471	2.7253	1.50366	high
TCGA-DQ-7588	1.16986	1	8.04262	2.7507	10.3148	3.17136	2.0563	high
TCGA-CN-6016	3.95342	0	7.25708	4.16634	8.7339	2.83467	0.672713	low
TCGA-CN-6024	0.923288	1	7.75986	4.04115	11.244	2.98655	1.69383	high
TCGA-CR-7401	2.95068	0	7.42994	3.43384	9.06519	2.91325	0.954781	low
TCGA-DQ-7592	3.13151	0	7.61779	3.34623	9.75417	3.52938	1.04102	high
TCGA-4P-AA8J	0.279452	0	8.04872	3.241	8.73422	4.67316	0.694893	low
TCGA-UF-A71E	4.12055	1	7.56618	3.55222	9.20396	3.47711	0.845512	low
TCGA-CR-7369	2.9863	1	8.30504	4.1431	9.93485	3.31941	1.42843	high
TCGA-CV-5970	1.11233	1	7.51899	3.32974	9.6593	2.72063	1.29419	high
TCGA-CV-7103	4.3589	1	7.22052	5.16579	9.74036	2.79769	0.667415	low
TCGA-UF-A718	5.4	0	7.79798	4.01136	9.46457	3.43357	0.933312	low
TCGA-D6-8569	2.10959	0	7.93535	3.20498	9.89932	4.06358	1.11075	high
TCGA-CV-6938	0.394521	1	8.22482	3.63167	9.92313	3.18081	1.63444	high
TCGA-CQ-6222	5.52329	0	7.23428	4.17721	8.65404	3.06834	0.595234	low
TCGA-CV-7422	2.8411	1	8.15794	4.78109	9.92987	3.19522	1.15919	high
TCGA-BB-4217	0.512329	0	8.09541	5.49728	9.90195	4.14082	0.650916	low
TCGA-P3-A5QF	0.90411	1	8.64961	4.87036	10.2473	3.74496	1.34038	high
TCGA-T3-A92N	0.260274	1	8.3474	3.189	10.2174	4.10306	1.51907	high
TCGA-CQ-7069	3.49041	0	7.30794	2.9157	9.66541	3.3735	1.00596	low
TCGA-CV-5434	9.07945	1	8.14688	5.0134	9.55256	3.73325	0.807021	low
TCGA-CV-A6K0	1.66027	0	8.06385	4.40828	9.49754	4.12042	0.770826	low
TCGA-CN-A6V7	1.6274	0	8.24349	4.90436	10.4644	3.49852	1.21344	high
TCGA-CN-A49A	1.4411	1	8.1066	4.06954	10.0817	4.86391	0.765971	low
TCGA-F7-8489	1.80274	0	7.94708	3.6698	9.3959	3.87977	0.929124	low
TCGA-CR-6487	0.641096	0	7.85804	5.96046	10.1707	4.10252	0.54585	low
TCGA-CN-A498	2.11781	1	7.80522	3.24322	9.45064	3.61368	1.06918	high
TCGA-HD-8634	1.05479	1	7.44209	2.91121	9.4811	3.68749	0.925632	low
TCGA-T3-A92M	1.14247	0	8.01405	3.61634	10.4231	5.31176	0.758091	low
TCGA-CN-A497	2.91781	0	8.33843	4.79406	10.001	3.91679	1.00437	low
TCGA-CV-A6JD	0.49863	1	8.53053	3.14582	9.49273	3.92737	1.5101	high
TCGA-QK-A8ZB	1.48493	0	8.13904	3.43679	9.37209	3.70137	1.17192	high
TCGA-CN-4731	2.73425	1	8.18243	3.48487	9.78583	3.01191	1.70073	high
TCGA-CV-7423	8.38082	1	6.8595	2.61935	9.39565	2.71856	0.991072	low
TCGA-D6-8568	2.07945	0	7.62487	3.62241	10.0277	3.77004	0.956109	low
TCGA-CN-5359	1.03288	1	7.56981	4.43991	10.2427	3.58665	0.845224	low
TCGA-CV-A45Z	4.01644	1	8.04848	5.50049	9.63628	4.31476	0.554165	low
TCGA-BB-A5HZ	2.26575	0	7.56346	3.1852	9.22417	3.43122	0.950043	low
TCGA-CV-5444	6.67671	0	7.47303	4.50136	9.85148	3.70018	0.681134	low
TCGA-MT-A51W	1.19726	0	7.46714	2.66281	9.45212	3.49184	1.06866	high
TCGA-CR-7395	2.54795	0	7.27837	3.8438	9.29256	2.96431	0.817346	low
TCGA-BB-8596	5.92055	0	7.63648	4.15995	9.6425	4.16402	0.655032	low
TCGA-IQ-7631	3.21096	0	7.16171	3.79662	8.4282	3.62329	0.485226	low
TCGA-QK-A6V9	2.28219	0	8.61347	5.71983	10.1966	4.93506	0.67102	low
TCGA-CR-7367	3.94521	0	7.41692	4.43897	9.84195	3.17978	0.808471	low
TCGA-HD-A6HZ	0.30411	0	7.78702	4.07435	9.36319	3.79015	0.779847	low
TCGA-CN-5363	0.693151	1	7.92112	3.59213	11.2593	3.07683	2.03341	high
TCGA-CQ-A4C7	0.967123	1	7.65628	3.68498	9.68293	3.93883	0.823436	low
TCGA-CN-5356	3.86027	0	7.74301	4.31848	10.757	4.04322	0.933822	low
TCGA-CV-A45Q	14.1151	1	6.17985	2.56251	8.68353	2.99296	0.508428	low
TCGA-UF-A7JT	2.72055	1	8.0504	3.49618	9.71179	4.37282	0.936252	low
TCGA-CR-6484	0.969863	0	7.21076	4.21448	9.53295	3.21369	0.692849	low
TCGA-CN-4723	4.65479	0	7.9965	3.46472	10.1968	4.38688	1.03236	high
TCGA-CR-7382	2.18082	0	8.14704	4.74908	10.2571	3.94912	0.959975	low
TCGA-CR-6474	1.54521	1	7.57664	3.79011	10.4486	2.62179	1.51031	high
TCGA-QK-A6II	0.778082	1	7.45718	2.37068	8.86556	2.79652	1.26978	high
TCGA-BA-6873	0.334247	0	8.39325	3.3302	10.6969	3.64981	2.01032	high
TCGA-CN-6021	0.756164	1	7.06385	5.42674	10.446	2.61869	0.729608	low
TCGA-CV-5978	0.589041	1	7.30471	5.0271	9.89955	3.18751	0.657041	low
TCGA-CN-A63T	0.616438	0	7.3887	3.29528	10.1737	3.90159	0.89829	low
TCGA-MT-A67F	1.05205	0	7.99845	3.35745	9.32174	3.8137	1.0441	high
TCGA-CV-7428	4.57808	1	8.31439	3.51993	10.1354	3.54299	1.64154	high
TCGA-BA-A6DG	0.189041	1	7.64806	3.84141	9.82431	4.10307	0.768482	low
TCGA-CV-A6JM	0.531507	1	6.68245	2.70018	9.92136	3.78246	0.679865	low
TCGA-CN-6019	2.84384	0	7.37566	4.70889	9.59786	3.10029	0.710502	low
TCGA-F7-A61V	2.07945	0	7.242	3.02853	9.52367	3.59177	0.836295	low
TCGA-BA-4077	3.10685	1	7.97168	3.66021	10.0977	3.34866	1.37716	high
TCGA-CN-A6V6	1.73973	0	8.42592	5.18377	8.99841	4.26856	0.646693	low
TCGA-BA-A4II	2.51507	0	7.96353	3.02418	9.78172	3.68687	1.31786	high
TCGA-CX-7219	2.86301	0	7.25475	3.71959	10.4529	3.22788	1.02258	high
TCGA-CR-7391	2.50137	0	6.96006	4.04269	9.01269	3.12094	0.565699	low
TCGA-CN-4729	1.07397	0	7.3151	3.40317	9.7456	3.91044	0.746003	low
TCGA-CQ-5329	5.87123	0	7.86121	3.33382	9.96709	3.52208	1.27587	high
TCGA-CV-7411	7.44384	1	6.77066	3.14354	8.20031	2.55588	0.638008	low
TCGA-CQ-6221	2.73973	0	7.52483	3.62992	8.71063	3.4357	0.722221	low
TCGA-P3-A5Q6	1.31507	1	7.60613	2.77179	9.84835	2.83884	1.58537	high
TCGA-DQ-5630	2.82192	0	8.02772	3.44392	9.16709	3.39032	1.16441	high
TCGA-BA-A6DD	0.473973	1	7.89911	3.32477	9.05368	3.79755	0.932321	low
TCGA-CR-5243	7.01918	0	8.2807	5.63776	8.95985	3.09105	0.803286	low
TCGA-CV-6934	0.178082	1	7.26179	4.71529	9.36815	3.4928	0.541616	low
TCGA-CV-7247	1.58082	1	8.1714	3.42931	9.99157	2.92542	1.8669	high
TCGA-CV-7099	0.665753	1	7.89486	3.78901	9.69153	3.29458	1.16837	high
TCGA-MZ-A6I9	1.33973	1	8.47399	4.32149	9.0952	4.52994	0.776929	low
TCGA-CV-A45U	2.95616	1	8.32827	4.05509	10.0515	4.4083	1.02568	high
TCGA-CV-7261	4.14247	0	7.41677	4.7341	10.3628	3.34661	0.806067	low
TCGA-CN-A63W	1.03288	1	8.1943	2.85777	9.90946	4.032	1.43529	high
TCGA-H7-7774	1.11507	0	7.27712	3.6326	8.88453	2.46744	0.930984	low
TCGA-CV-7435	12.8219	1	7.25172	4.22438	9.50797	2.48439	0.918109	low
TCGA-CN-6020	0.561644	1	7.59781	3.2437	8.96963	3.12614	0.998863	low
TCGA-CN-4735	4.7589	0	8.35703	4.40547	10.7596	3.55515	1.56275	high
TCGA-P3-A6T3	1.58082	1	7.62969	2.6302	9.61797	3.13102	1.41188	high
TCGA-CV-7102	0.153425	1	8.43662	3.45685	9.62035	3.14966	1.81019	high
TCGA-CV-A6JZ	1.95616	0	7.9713	3.94036	9.62503	3.47842	1.07907	high
TCGA-D6-A74Q	1.94521	0	7.86404	3.28693	9.74681	3.8955	1.06582	high
TCGA-CN-6997	2.70685	1	7.31127	4.09611	10.6138	3.1741	1.01839	high
TCGA-CN-5374	4.74521	1	8.08387	4.58861	9.56939	4.46585	0.668006	low
TCGA-HD-7753	2.3726	0	7.63221	3.31211	9.7245	3.17934	1.19464	high
TCGA-D6-6823	1.92055	0	8.07174	3.56361	10.7345	3.40783	1.72922	high
TCGA-BB-A5HY	0.879452	1	8.26267	2.75409	10.2147	4.60453	1.34777	high
TCGA-CR-6491	1.89863	0	6.82321	2.94994	9.94024	3.01731	0.919075	low
TCGA-UF-A71D	4.00274	0	8.00918	3.66918	9.91948	2.86553	1.59982	high
TCGA-CV-A6JU	0.30137	0	8.59879	3.32213	8.9633	4.4508	1.07986	high
TCGA-CQ-5331	3.83288	0	7.69929	3.80962	9.51421	3.30706	0.985455	low
TCGA-CV-A45T	13.3041	1	7.79626	3.99943	9.3214	4.15363	0.692524	low
TCGA-CN-5369	1.0411	1	7.93034	3.72971	9.44858	4.632	0.697445	low
TCGA-HD-A6I0	0.575342	0	7.07522	2.69165	8.66134	4.14766	0.540427	low
TCGA-CV-7416	2.09041	1	7.74559	3.66902	10.1321	2.88676	1.43838	high
TCGA-CR-7376	2.66301	0	7.68881	4.9632	9.61668	2.89985	0.863001	low
TCGA-CN-5373	4.33973	0	6.97842	3.8164	9.45268	2.7399	0.78193	low
TCGA-F7-A61S	1.57808	0	7.93029	3.15266	9.69392	3.86273	1.14548	high
TCGA-P3-A6T4	0.169863	1	7.75366	2.93246	10.4962	3.43454	1.57694	high
TCGA-D6-A6EQ	1.00822	0	7.43905	2.76739	8.80262	3.94276	0.732622	low
TCGA-CN-A63U	2.6411	0	8.87474	4.12149	9.50038	5.3774	0.843202	low
TCGA-DQ-5629	2.57808	1	7.78725	3.99592	10.7112	3.06867	1.4715	high
TCGA-UF-A7JK	1.16164	1	7.51046	2.56731	10.4826	3.52386	1.45197	high
TCGA-BA-5557	1.70685	0	6.31395	3.44743	9.56116	2.31259	0.702629	low
TCGA-CR-7365	3.26301	0	6.24558	3.33848	9.87964	2.3984	0.731329	low
TCGA-CR-7371	0.257534	1	7.61565	5.56335	10.3422	2.83984	0.872265	low
TCGA-MT-A67D	0.153425	0	8.00183	3.46966	9.49956	3.41838	1.2294	high
TCGA-D6-6827	1.55616	0	8.37708	6.17298	9.53508	3.57547	0.718559	low
TCGA-CV-6935	0.808219	1	7.75506	2.82667	9.08694	2.38616	1.65034	high
TCGA-CV-7434	0.59726	1	8.18191	3.13821	10.3296	3.23552	1.97613	high
TCGA-CR-5248	4.55616	0	7.82973	4.80713	9.00094	4.0023	0.555785	low
TCGA-CV-6960	2.36164	1	7.49775	3.95716	10.2746	2.26213	1.50498	high
TCGA-CR-6477	1.40822	0	7.50353	3.69464	10.7527	2.90993	1.44536	high
TCGA-BA-5152	3.52877	0	8.17007	3.4699	9.52878	2.54319	1.88197	high
TCGA-CR-7377	0.764384	1	7.71423	4.59004	9.92919	2.8489	1.06727	high
TCGA-CV-6436	5.20274	0	6.98608	2.53571	8.4457	2.87647	0.804236	low
TCGA-CR-7372	2.07945	0	7.42981	3.76655	9.66671	2.67932	1.11455	high
TCGA-CV-6948	3.53151	1	8.2538	3.68674	9.47685	4.03401	1.06802	high
TCGA-CV-7095	1.56712	1	7.93587	3.39706	10.321	2.68689	1.95043	high
TCGA-D6-A4ZB	1.03014	0	7.31437	3.46974	9.37709	4.10918	0.619178	low
TCGA-CN-4728	4.72329	0	7.16409	4.33982	9.83184	3.4404	0.649076	low
TCGA-CV-A6K2	0.868493	1	8.26667	3.56039	9.23247	3.54647	1.2475	high
TCGA-HD-8224	1.22192	1	7.73926	4.84011	8.9788	3.69956	0.580479	low
TCGA-CR-7390	4.13151	0	7.34034	3.28201	10.1043	3.20422	1.11064	high
TCGA-UF-A7JH	2.45479	0	7.05575	3.39805	10.3015	5.21434	0.46053	low
TCGA-RS-A6TO	1.06027	1	7.83528	3.27028	10.1058	3.88908	1.15834	high
TCGA-CQ-A4C9	1.93699	0	7.416	3.75516	9.28295	3.80388	0.665245	low
TCGA-CV-7089	5.40274	1	7.54785	3.17289	9.56147	3.24029	1.10558	high
TCGA-CN-5355	3.50137	0	6.96041	3.46315	10.196	3.31673	0.833885	low
TCGA-CN-6995	0.306849	1	8.18582	3.29655	10.326	3.13925	1.96644	high
TCGA-CQ-A4CG	1.17808	1	8.212	3.40402	10.262	3.3739	1.75231	high
TCGA-IQ-A61E	3.14247	0	8.372	3.18587	9.71732	4.01648	1.39784	high
TCGA-HD-8635	1.90411	0	7.96438	3.70574	9.59954	3.71765	1.04018	high
TCGA-CN-6988	0.871233	0	7.6684	4.31394	10.2015	3.46025	0.958778	low
TCGA-BB-4227	0.367123	0	7.99555	2.56427	9.89182	3.83217	1.47794	high
TCGA-D6-6516	2.11781	0	6.75077	3.11873	9.66673	2.65123	0.897496	low
TCGA-CQ-7071	3.59178	0	7.67576	3.42844	9.4019	2.97853	1.17628	high
TCGA-IQ-7632	1.20822	0	6.88713	3.01104	9.1689	2.63294	0.884217	low
TCGA-CV-A6JT	2.33425	0	7.19137	2.79284	8.87265	3.32046	0.805202	low
TCGA-BA-A4IG	2.34247	0	7.68872	4.30011	10.4717	3.53853	1.01514	low
TCGA-BA-6870	1.23562	1	7.46293	3.07313	8.24496	3.20362	0.777273	low
TCGA-BA-4076	1.13699	1	8.09044	2.58934	9.46231	3.96017	1.32448	high
TCGA-CV-5441	7.90685	0	7.9258	3.04107	10.1618	4.12524	1.20693	high
TCGA-CQ-6228	1.24932	1	8.44434	4.66003	10.5073	3.70396	1.36447	high
TCGA-CN-5367	0.964384	1	7.77105	3.15152	10.5059	3.63097	1.4035	high
TCGA-CN-6010	4.1726	0	7.26767	4.28605	10.0562	3.15905	0.821649	low
TCGA-CV-5971	1.92055	0	7.22595	5.36817	9.08993	3.38053	0.433273	low
TCGA-BA-6871	0.29589	1	8.41585	4.88933	10.1325	4.62153	0.819647	low
TCGA-TN-A7HL	1.69589	0	8.10694	4.37023	9.58631	4.6552	0.671914	low
TCGA-MT-A51X	0.663014	0	7.00621	3.11551	9.47341	3.14063	0.829156	low
TCGA-CV-6954	5.48493	1	7.67958	3.26085	9.52675	2.99635	1.26418	high
TCGA-CQ-A4CH	1.03836	1	7.16354	3.15693	9.55237	4.41226	0.576506	low
TCGA-T2-A6WZ	1.32603	1	7.81023	3.05131	9.11878	3.55952	1.05507	high
TCGA-CN-A49C	1.76712	0	8.27883	3.85581	9.17187	4.27837	0.875907	low
TCGA-CV-A45V	0.0876712	1	7.55246	3.55217	9.06151	3.65627	0.757026	low
TCGA-CV-6956	0.594521	1	7.52327	3.28552	9.90466	3.02924	1.2497	high
TCGA-CQ-5333	0.934247	1	7.82775	3.75978	8.87994	4.00546	0.706907	low
TCGA-CR-5249	3.15616	0	8.21991	5.09817	9.4856	3.37656	0.922246	low
TCGA-CQ-7072	6.46301	0	7.90985	4.13633	10.1221	4.26071	0.845422	low
TCGA-CQ-7068	3.5863	0	8.15396	3.80057	9.33892	3.82408	1.01877	high
TCGA-CR-7392	3.90411	0	7.60113	4.45834	9.33901	2.79197	0.905681	low
TCGA-IQ-A61I	0.00547945	1	8.4171	5.0452	8.85616	3.57056	0.829857	low
TCGA-CV-7418	2.16164	1	8.52736	4.38834	10.7882	3.53896	1.75726	high
TCGA-DQ-5625	3.10411	1	7.62596	3.82417	9.46626	2.81324	1.11273	high
TCGA-CV-5973	7.23562	0	7.13672	2.46972	8.59084	3.25251	0.808664	low
TCGA-CV-6933	7.50959	1	7.56139	3.95362	9.49774	3.63248	0.774016	low
TCGA-CV-7236	0.394521	1	7.62233	3.70342	10.1483	2.60069	1.47899	high
TCGA-CV-6953	4.49589	1	7.43429	3.09521	8.61465	2.87382	0.943874	low
TCGA-CN-5364	1.35068	1	8.15141	3.26571	10.061	3.07634	1.85579	high
TCGA-HD-A633	1.15342	0	7.11075	3.57162	9.60852	3.14269	0.809466	low
TCGA-IQ-A61H	3.11781	0	7.91058	4.46728	10.5538	3.64804	1.08555	high
TCGA-CV-6951	2.50685	1	7.26776	2.97264	9.68314	2.73492	1.22835	high
TCGA-CN-4733	4.34521	0	6.88264	4.41388	9.24572	2.81837	0.582228	low
TCGA-CV-7263	1.53425	1	7.4784	4.04035	9.37056	3.06289	0.858875	low
TCGA-CV-7097	1.05479	1	8.18655	3.73015	10.2213	2.87861	1.87986	high
TCGA-P3-A5Q5	2.49315	0	8.36157	4.46691	9.14782	4.71764	0.662928	low
TCGA-BA-7269	3.48767	0	8.53988	2.99494	9.94631	2.51831	2.97517	high
TCGA-CN-4741	6.13425	0	7.80569	3.85662	10.6192	3.88658	1.11689	high
TCGA-BA-4078	0.756164	1	8.54208	5.9219	9.51549	6.04224	0.341135	low
TCGA-CV-6955	0.915068	1	6.74195	3.28017	8.64275	2.74233	0.634386	low
TCGA-F7-8298	2.72603	0	8.43572	3.33777	10.3517	4.303	1.4807	high
TCGA-T2-A6X2	2.70411	0	7.73863	3.75251	9.00347	3.54714	0.820949	low
TCGA-CN-6996	1.45205	1	7.57379	4.20365	10.1041	3.21271	0.996739	low
TCGA-CV-7238	7.47123	0	7.70993	3.5703	9.51767	4.42561	0.701973	low

## Sheet: GEO Cohort_Clinical Informtion
ID	Gender	Age	Stage	T	N	M	HPV
GSM1607684	FEMALE	＜60	III-IV	T1-T2	N2-N3	M0	HPV16
GSM1607685	MALE	＞＝60	III-IV	T1-T2	N2-N3	M0	HPV16
GSM1607686	MALE	＞＝60	III-IV	T1-T2	N2-N3	M0	HPV16
GSM1607687	MALE	＞＝60	III-IV	T1-T2	N2-N3	M0	HPV16
GSM1607688	FEMALE	＞＝60	III-IV	T3-T4	N2-N3	M0	HPV16
GSM1607689	FEMALE	＜60	III-IV	T1-T2	N2-N3	M0	Other
GSM1607690	MALE	＞＝60	III-IV	T1-T2	N0-N1	M0	Other
GSM1607691	MALE	＜60	III-IV	T1-T2	N0-N1	M0	Other
GSM1607692	FEMALE	＞＝60	III-IV	T3-T4	N2-N3	M0	Negative
GSM1607693	MALE	＜60	I-II	T1-T2	N0-N1	M0	Negative
GSM1607694	MALE	＜60	I-II	T1-T2	N0-N1	M0	Negative
GSM1607695	MALE	＜60	I-II	T1-T2	N0-N1	M0	Negative
GSM1607696	MALE	＜60	III-IV	T3-T4	N2-N3	M0	Negative
GSM1607697	MALE	＞＝60	III-IV	T3-T4	N0-N1	M0	HPV16
GSM1607698	FEMALE	＞＝60	III-IV	T3-T4	N0-N1	M0	Negative
GSM1607699	FEMALE	＞＝60	III-IV	T3-T4	N0-N1	M0	Negative
GSM1607700	MALE	＜60	III-IV	T3-T4	N2-N3	M0	Other
GSM1607701	MALE	＞＝60	III-IV	T3-T4	N2-N3	M1	HPV16
GSM1607702	MALE	＜60	I-II	T1-T2	N0-N1	M0	HPV16
GSM1607703	MALE	＞＝60	III-IV	T1-T2	N2-N3	M0	Other
GSM1607704	FEMALE	＞＝60	III-IV	T3-T4	N2-N3	M0	HPV16
GSM1607705	MALE	＜60	III-IV	T3-T4	N2-N3	M0	HPV16
GSM1607706	MALE	＜60	III-IV	T1-T2	N0-N1	M0	HPV16
GSM1607707	MALE	＜60	III-IV	T3-T4	N2-N3	M0	HPV16
GSM1607708	MALE	＞＝60	III-IV	T3-T4	N2-N3	M0	HPV16
GSM1607709	MALE	＞＝60	III-IV	T3-T4	N2-N3	M0	HPV16
GSM1607710	MALE	＞＝60	III-IV	T1-T2	N0-N1	M0	HPV16
GSM1607711	FEMALE	＜60	III-IV	T3-T4	N2-N3	M0	HPV16
GSM1607712	MALE	＜60	III-IV	T1-T2	N2-N3	M0	HPV16
GSM1607713	MALE	＜60	III-IV	T1-T2	N0-N1	M0	HPV16
GSM1607714	MALE	＞＝60	III-IV	T3-T4	N2-N3	M0	HPV16
GSM1607715	MALE	＞＝60	III-IV	T3-T4	N2-N3	M0	HPV16
GSM1607716	FEMALE	＞＝60	III-IV	T3-T4	N2-N3	M0	HPV16
GSM1607717	MALE	＜60	III-IV	T1-T2	N2-N3	M0	HPV16
GSM1607718	MALE	＜60	I-II	T1-T2	N0-N1	M0	HPV16
GSM1607719	FEMALE	＜60	III-IV	T1-T2	N2-N3	M0	HPV16
GSM1607720	MALE	＞＝60	III-IV	T1-T2	N2-N3	M0	HPV16
GSM1607721	FEMALE	＞＝60	III-IV	T3-T4	N2-N3	M0	HPV16
GSM1607722	MALE	＜60	III-IV	T3-T4	N2-N3	M0	HPV16
GSM1607723	MALE	＜60	III-IV	T3-T4	N2-N3	M0	Other
GSM1607724	MALE	＞＝60	III-IV	T3-T4	N2-N3	M0	Other
GSM1607725	FEMALE	＜60	III-IV	T3-T4	N2-N3	M0	Other
GSM1607726	MALE	＜60	III-IV	T3-T4	N2-N3	M0	Negative
GSM1607727	MALE	＜60	III-IV	T3-T4	N2-N3	M0	Negative
GSM1607728	MALE	＜60	III-IV	T1-T2	N2-N3	M0	Negative
GSM1607729	MALE	＜60	III-IV	T3-T4	N2-N3	M0	Negative
GSM1607730	MALE	＜60	III-IV	T3-T4	N0-N1	M0	Negative
GSM1607731	MALE	＜60	III-IV	T3-T4	N0-N1	M0	Negative
GSM1607732	MALE	＜60	III-IV	T1-T2	N2-N3	M0	Negative
GSM1607733	MALE	＞＝60	I-II	T1-T2	N0-N1	M0	Negative
GSM1607734	MALE	＞＝60	III-IV	T3-T4	N2-N3	M0	Negative
GSM1607735	MALE	＜60	III-IV	T3-T4	N2-N3	M0	Negative
GSM1607736	MALE	＞＝60	III-IV	T3-T4	N0-N1	M0	Negative
GSM1607737	FEMALE	＞＝60	I-II	T1-T2	N0-N1	M0	Negative
GSM1607738	FEMALE	＞＝60	III-IV	T3-T4	N0-N1	M0	Negative
GSM1607739	MALE	＜60	III-IV	T3-T4	N0-N1	M0	Negative
GSM1607740	MALE	＜60	III-IV	T1-T2	N0-N1	M0	Negative
GSM1607741	MALE	＞＝60	III-IV	T3-T4	N2-N3	M0	Negative
GSM1607742	MALE	＞＝60	III-IV	T3-T4	N2-N3	M0	Negative
GSM1607743	MALE	＜60	I-II	T1-T2	N0-N1	M0	Negative
GSM1607744	MALE	＜60	I-II	T1-T2	N0-N1	M0	Negative
GSM1607745	MALE	＜60	III-IV	T3-T4	N2-N3	M0	Negative
GSM1607746	MALE	＜60	III-IV	T3-T4	N2-N3	M0	Negative
GSM1607747	FEMALE	＞＝60	III-IV	T3-T4	N0-N1	M0	Negative
GSM1607748	FEMALE	＜60	III-IV	T1-T2	N2-N3	M0	Negative
GSM1607749	FEMALE	＜60	III-IV	T1-T2	N2-N3	M0	Negative
GSM1607750	MALE	＜60	III-IV	T3-T4	N2-N3	M0	Negative
GSM1607751	MALE	＞＝60	III-IV	T3-T4	N2-N3	M0	Negative
GSM1607752	MALE	＜60	III-IV	T3-T4	N2-N3	M0	Negative
GSM1607753	MALE	＜60	I-II	T1-T2	N0-N1	M0	Negative
GSM1607754	MALE	＞＝60	I-II	T1-T2	N0-N1	M0	Negative
GSM1607755	FEMALE	＜60	III-IV	T1-T2	N2-N3	M0	Negative
GSM1607756	MALE	＜60	I-II	T1-T2	N0-N1	M0	Negative
GSM1607757	MALE	＞＝60	III-IV	T3-T4	N0-N1	M0	Negative
GSM1607758	MALE	＜60	III-IV	T3-T4	N2-N3	M0	Negative
GSM1607759	MALE	＜60	III-IV	T1-T2	N2-N3	M0	Negative
GSM1607760	MALE	＞＝60	III-IV	T1-T2	N2-N3	M0	Negative
GSM1607761	MALE	＜60	III-IV	T1-T2	N2-N3	M0	Negative
GSM1607762	MALE	＜60	III-IV	T3-T4	N2-N3	M0	Negative
GSM1607763	MALE	＞＝60	III-IV	T3-T4	N2-N3	M0	Negative
GSM1607764	MALE	＞＝60	III-IV	T3-T4	N0-N1	M0	Negative
GSM1607765	MALE	＜60	III-IV	T1-T2	N2-N3	M0	HPV16
GSM1607766	MALE	＜60	III-IV	T3-T4	N2-N3	M0	Other
GSM1607767	MALE	＞＝60	III-IV	T3-T4	N2-N3	M0	Negative
GSM1607768	MALE	＞＝60	III-IV	T3-T4	N2-N3	M0	Negative
GSM1607769	MALE	＜60	III-IV	T3-T4	N0-N1	M0	Negative
GSM1607770	MALE	＜60	III-IV	T3-T4	N2-N3	M0	Other
GSM1607771	FEMALE	＞＝60	I-II	T1-T2	N0-N1	M0	HPV16
GSM1607772	FEMALE	＜60	III-IV	T1-T2	N0-N1	M0	HPV16
GSM1607773	FEMALE	＜60	III-IV	T3-T4	N0-N1	M0	Negative
GSM1607774	MALE	＞＝60	I-II	T1-T2	N0-N1	M0	Negative
GSM1607775	MALE	＜60	III-IV	T3-T4	N2-N3	M0	Negative
GSM1607776	MALE	＞＝60	I-II	T1-T2	N0-N1	M0	Negative
GSM1607777	MALE	＞＝60	I-II	T1-T2	N0-N1	M0	Negative
GSM1607778	MALE	＜60	III-IV	T3-T4	N0-N1	M0	Negative
GSM1607779	MALE	＜60	III-IV	T3-T4	N2-N3	M1	Negative
GSM1607780	MALE	＜60	I-II	T1-T2	N0-N1	M0	Negative
GSM1607781	MALE	＞＝60	I-II	T1-T2	N0-N1	M0	Negative
GSM1607782	FEMALE	＞＝60	III-IV	T1-T2	N0-N1	M0	Negative
GSM1607783	MALE	＞＝60	III-IV	T1-T2	N2-N3	M0	HPV16
GSM1607784	MALE	＞＝60	III-IV	T3-T4	N0-N1	M0	Negative
GSM1607785	MALE	＞＝60	III-IV	T3-T4	N0-N1	M0	Negative
GSM1607786	MALE	＞＝60	III-IV	T3-T4	N2-N3	M0	Negative
GSM1607787	MALE	＜60	III-IV	T3-T4	N2-N3	M0	Negative
GSM1607788	MALE	＞＝60	III-IV	T3-T4	N2-N3	M0	Negative
GSM1607789	MALE	＞＝60	I-II	T1-T2	N0-N1	M0	Negative
GSM1607790	MALE	＜60	III-IV	T3-T4	N2-N3	M0	Negative
GSM1607791	MALE	＜60	III-IV	T3-T4	N0-N1	M0	Negative
GSM1607792	FEMALE	＞＝60	III-IV	T3-T4	N0-N1	M0	Negative
GSM1607793	MALE	＞＝60	I-II	T1-T2	N0-N1	M0	Negative
GSM1607794	MALE	＜60	III-IV	T1-T2	N0-N1	M0	Negative
GSM1607795	MALE	＞＝60	I-II	T1-T2	N0-N1	M0	Negative
GSM1607796	FEMALE	＜60	III-IV	T3-T4	N2-N3	M0	HPV16
GSM1607797	MALE	＜60	III-IV	T3-T4	N2-N3	M0	Negative
GSM1607798	MALE	＞＝60	III-IV	T1-T2	N0-N1	M0	Negative
GSM1607799	MALE	＜60	III-IV	T3-T4	N0-N1	M0	Negative
GSM1607800	FEMALE	＜60	III-IV	T3-T4	N2-N3	M0	HPV16
GSM1607801	MALE	＞＝60	III-IV	T3-T4	N0-N1	M1	Negative
GSM1607802	MALE	＜60	III-IV	T3-T4	N2-N3	M0	Negative
GSM1607803	MALE	＜60	III-IV	T3-T4	N2-N3	M0	Negative
GSM1607804	MALE	＞＝60	I-II	T1-T2	N0-N1	M0	Negative
GSM1607805	MALE	＞＝60	I-II	T1-T2	N0-N1	M0	Negative
GSM1607806	MALE	＞＝60	III-IV	T3-T4	N0-N1	M0	Negative
GSM1607807	MALE	＜60	III-IV	T1-T2	N0-N1	M0	Negative
GSM1607808	MALE	＞＝60	III-IV	T3-T4	N2-N3	M0	Negative
GSM1607809	MALE	＜60	I-II	T1-T2	N0-N1	M0	Negative
GSM1607810	MALE	＜60	III-IV	T3-T4	N2-N3	M0	Negative
GSM1607811	MALE	＞＝60	III-IV	T3-T4	N0-N1	M0	Negative
GSM1607812	MALE	＜60	III-IV	T3-T4	N0-N1	M0	Negative
GSM1607813	MALE	＜60	III-IV	T3-T4	N2-N3	M0	Negative
GSM1607814	MALE	＞＝60	I-II	T1-T2	N0-N1	M0	Negative
GSM1607815	MALE	＜60	III-IV	T3-T4	N2-N3	M0	Negative
GSM1607816	MALE	＜60	I-II	T1-T2	N0-N1	M0	Negative
GSM1607817	FEMALE	＞＝60	III-IV	T3-T4	N2-N3	M0	HPV16
GSM1607818	MALE	＞＝60	III-IV	T3-T4	N2-N3	M0	Negative
GSM1607819	MALE	＜60	III-IV	T3-T4	N2-N3	M0	Other
GSM1607820	MALE	＞＝60	I-II	T1-T2	N0-N1	M0	Negative
GSM1607821	MALE	＜60	III-IV	T3-T4	N0-N1	M0	HPV16
GSM1607822	MALE	＜60	I-II	T1-T2	N0-N1	M0	HPV16
GSM1607823	MALE	＜60	III-IV	T3-T4	N0-N1	M0	Negative
GSM1607824	MALE	＜60	III-IV	T3-T4	N2-N3	M1	Negative
GSM1607825	MALE	＜60	III-IV	T3-T4	N2-N3	M0	Negative
GSM1607826	MALE	＞＝60	III-IV	T1-T2	N2-N3	M0	Negative
GSM1607827	MALE	＜60	III-IV	T1-T2	N2-N3	M0	Negative
GSM1607828	MALE	＞＝60	I-II	T1-T2	N0-N1	M0	Negative
GSM1607829	MALE	＞＝60	III-IV	T3-T4	N2-N3	M0	Negative
GSM1607830	MALE	＞＝60	III-IV	T3-T4	N0-N1	M0	Negative
GSM1607831	FEMALE	＜60	I-II	T1-T2	N0-N1	M0	Negative
GSM1607832	MALE	＞＝60	III-IV	T3-T4	N2-N3	M0	Negative
GSM1607833	MALE	＜60	III-IV	T3-T4	N0-N1	M0	Negative
GSM1607834	MALE	＜60	III-IV	T1-T2	N0-N1	M0	HPV16
GSM1607835	MALE	＞＝60	I-II	T1-T2	N0-N1	M0	Negative
GSM1607836	MALE	＞＝60	I-II	T1-T2	N0-N1	M0	Negative
GSM1607837	MALE	＞＝60	III-IV	T1-T2	N0-N1	M0	Negative
GSM1607838	MALE	＜60	III-IV	T3-T4	N0-N1	M0	HPV16
GSM1607839	FEMALE	＜60	III-IV	T3-T4	N2-N3	M0	Negative
GSM1607840	MALE	＜60	I-II	T1-T2	N0-N1	M0	Negative
GSM1607841	MALE	＞＝60	III-IV	T3-T4	N0-N1	M0	Negative
GSM1607842	FEMALE	＜60	III-IV	T3-T4	N0-N1	M0	Negative
GSM1607843	MALE	＞＝60	III-IV	T3-T4	N0-N1	M0	Negative
GSM1607844	MALE	＞＝60	III-IV	T1-T2	N2-N3	M0	Negative
GSM1607845	MALE	＞＝60	III-IV	T3-T4	N2-N3	M0	Negative
GSM1607846	MALE	＜60	III-IV	T3-T4	N0-N1	M0	Negative
GSM1607847	MALE	＜60	III-IV	T1-T2	N2-N3	M0	Negative
GSM1607848	MALE	＞＝60	III-IV	T3-T4	N0-N1	M0	Negative
GSM1607849	MALE	＜60	III-IV	T3-T4	N2-N3	M0	Negative
GSM1607850	MALE	＞＝60	I-II	T1-T2	N0-N1	M0	Negative
GSM1607851	MALE	＜60	III-IV	T1-T2	N2-N3	M0	Negative
GSM1607852	MALE	＜60	I-II	T1-T2	N0-N1	M0	Negative
GSM1607853	MALE	＞＝60	III-IV	T3-T4	N0-N1	M0	Negative
GSM1607854	MALE	＜60	I-II	T1-T2	N0-N1	M0	Negative
GSM1607855	MALE	＜60	III-IV	T3-T4	N2-N3	M0	Negative
GSM1607856	MALE	＞＝60	III-IV	T3-T4	N2-N3	M0	Negative
GSM1607857	MALE	＞＝60	III-IV	T3-T4	N2-N3	M0	Negative
GSM1607858	MALE	＜60	I-II	T1-T2	N0-N1	M0	HPV16
GSM1607859	MALE	＜60	III-IV	T1-T2	N0-N1	M0	Negative
GSM1607860	MALE	＞＝60	III-IV	T3-T4	N0-N1	M0	Negative
GSM1607861	MALE	＜60	III-IV	T1-T2	N2-N3	M0	Negative
GSM1607862	MALE	＜60	III-IV	T3-T4	N0-N1	M0	Negative
GSM1607863	MALE	＜60	III-IV	T3-T4	N2-N3	M0	Negative
GSM1607864	MALE	＜60	III-IV	T3-T4	N2-N3	M0	Negative
GSM1607865	FEMALE	＞＝60	III-IV	T1-T2	N2-N3	M1	Negative
GSM1607866	MALE	＜60	III-IV	T3-T4	N2-N3	M0	Negative
GSM1607867	MALE	＞＝60	III-IV	T3-T4	N2-N3	M0	Negative
GSM1607868	MALE	＞＝60	III-IV	T1-T2	N2-N3	M0	HPV16
GSM1607869	MALE	＜60	III-IV	T3-T4	N0-N1	M0	Negative
GSM1607870	MALE	＜60	III-IV	T3-T4	N2-N3	M0	HPV16
GSM1607871	MALE	＜60	III-IV	T3-T4	N2-N3	M0	Negative
GSM1607872	MALE	＜60	III-IV	T3-T4	N2-N3	M0	Negative
GSM1607873	MALE	＜60	III-IV	T3-T4	N2-N3	M0	Negative
GSM1607874	MALE	＜60	I-II	T1-T2	N0-N1	M0	Negative
GSM1607875	FEMALE	＜60	I-II	T1-T2	N0-N1	M0	Negative
GSM1607876	MALE	＞＝60	III-IV	T1-T2	N2-N3	M0	HPV16
GSM1607877	MALE	＜60	III-IV	T3-T4	N2-N3	M0	HPV16
GSM1607878	MALE	＜60	III-IV	T1-T2	N2-N3	M0	HPV16
GSM1607879	MALE	＜60	III-IV	T1-T2	N2-N3	M0	Other
GSM1607880	MALE	＞＝60	III-IV	T3-T4	N2-N3	M0	HPV16
GSM1607881	FEMALE	＞＝60	I-II	T1-T2	N0-N1	M0	HPV16
GSM1607882	MALE	＜60	I-II	T1-T2	N0-N1	M0	Negative
GSM1607883	MALE	＞＝60	III-IV	T3-T4	N2-N3	M0	Negative
GSM1607884	MALE	＜60	III-IV	T3-T4	N2-N3	M0	Negative
GSM1607885	MALE	＜60	III-IV	T3-T4	N2-N3	M0	Negative
GSM1607886	MALE	＜60	III-IV	T3-T4	N2-N3	M0	Negative
GSM1607887	MALE	＞＝60	III-IV	T1-T2	N2-N3	M0	HPV16
GSM1607888	MALE	＜60	III-IV	T1-T2	N0-N1	M0	Negative
GSM1607889	FEMALE	＜60	I-II	T1-T2	N0-N1	M0	Negative
GSM1607890	FEMALE	＞＝60	III-IV	T3-T4	N2-N3	M0	Negative
GSM1607891	MALE	＞＝60	III-IV	T3-T4	N2-N3	M0	Negative
GSM1607892	FEMALE	＜60	III-IV	T3-T4	N2-N3	M0	Negative
GSM1607893	MALE	＞＝60	III-IV	T1-T2	N2-N3	M0	HPV16
GSM1607894	MALE	＞＝60	III-IV	T3-T4	N2-N3	M0	Negative
GSM1607895	MALE	＜60	III-IV	T1-T2	N2-N3	M0	Negative
GSM1607896	FEMALE	＜60	III-IV	T3-T4	N2-N3	M0	Negative
GSM1607897	MALE	＜60	III-IV	T3-T4	N2-N3	M0	Negative
GSM1607898	MALE	＜60	I-II	T1-T2	N0-N1	M0	Negative
GSM1607899	MALE	＞＝60	III-IV	T3-T4	N2-N3	M0	HPV16
GSM1607900	FEMALE	＞＝60	III-IV	T1-T2	N0-N1	M0	HPV16
GSM1607901	MALE	＞＝60	III-IV	T3-T4	N2-N3	M0	Negative
GSM1607902	MALE	＞＝60	III-IV	T3-T4	N2-N3	M0	HPV16
GSM1607903	MALE	＞＝60	I-II	T1-T2	N0-N1	M0	HPV16
GSM1607904	MALE	＞＝60	III-IV	T1-T2	N2-N3	M0	HPV16
GSM1607905	MALE	＜60	III-IV	T3-T4	N2-N3	M0	HPV16
GSM1607906	FEMALE	＞＝60	III-IV	T3-T4	N0-N1	M0	Negative
GSM1607907	MALE	＞＝60	III-IV	T1-T2	N2-N3	M0	Negative
GSM1607908	MALE	＜60	III-IV	T3-T4	N2-N3	M1	Negative
GSM1607909	MALE	＞＝60	III-IV	T3-T4	N0-N1	M0	Negative
GSM1607910	MALE	＜60	III-IV	T1-T2	N2-N3	M0	HPV16
GSM1607911	FEMALE	＞＝60	III-IV	T3-T4	N2-N3	M0	Negative
GSM1607912	MALE	＞＝60	I-II	T1-T2	N0-N1	M0	Negative
GSM1607913	MALE	＜60	III-IV	T3-T4	N2-N3	M0	HPV16
GSM1607914	FEMALE	＞＝60	III-IV	T3-T4	N0-N1	M0	Other
GSM1607915	MALE	＞＝60	I-II	T1-T2	N0-N1	M0	Negative
GSM1607916	MALE	＜60	I-II	T1-T2	N0-N1	M0	Negative
GSM1607917	MALE	＞＝60	III-IV	T3-T4	N0-N1	M0	Negative
GSM1607918	MALE	＞＝60	III-IV	T3-T4	N0-N1	M0	Negative
GSM1607919	MALE	＞＝60	III-IV	T3-T4	N0-N1	M0	Negative
GSM1607920	MALE	＞＝60	III-IV	T3-T4	N0-N1	M0	Negative
GSM1607921	MALE	＞＝60	III-IV	T3-T4	N0-N1	M1	Negative
GSM1607922	FEMALE	＞＝60	III-IV	T3-T4	N0-N1	M0	Negative
GSM1607923	MALE	＜60	III-IV	T3-T4	N0-N1	M0	Negative
GSM1607924	FEMALE	＞＝60	III-IV	T3-T4	N0-N1	M0	Negative
GSM1607925	MALE	＞＝60	I-II	T1-T2	N0-N1	M0	Negative
GSM1607926	FEMALE	＜60	III-IV	T3-T4	N0-N1	M0	Negative
GSM1607927	MALE	＜60	III-IV	T3-T4	N2-N3	M0	Negative
GSM1607928	MALE	＜60	III-IV	T3-T4	N2-N3	M0	Negative
GSM1607929	MALE	＜60	III-IV	T1-T2	N2-N3	M0	Negative
GSM1607930	MALE	＜60	III-IV	T3-T4	N0-N1	M0	Negative
GSM1607931	MALE	＜60	III-IV	T3-T4	N2-N3	M0	HPV16
GSM1607932	MALE	＞＝60	III-IV	T1-T2	N2-N3	M0	Negative
GSM1607933	MALE	＜60	I-II	T1-T2	N0-N1	M0	HPV16
GSM1607934	MALE	＜60	I-II	T1-T2	N0-N1	M0	Negative
GSM1607935	MALE	＜60	III-IV	T3-T4	N0-N1	M0	Negative
GSM1607936	FEMALE	＞＝60	III-IV	T1-T2	N2-N3	M0	Negative
GSM1607937	MALE	＜60	III-IV	T1-T2	N2-N3	M0	Negative
GSM1607938	MALE	＜60	III-IV	T1-T2	N0-N1	M0	Negative
GSM1607939	FEMALE	＜60	III-IV	T3-T4	N0-N1	M0	Other
GSM1607940	MALE	＜60	I-II	T1-T2	N0-N1	M0	Negative
GSM1607941	MALE	＜60	III-IV	T1-T2	N2-N3	M0	HPV16
GSM1607942	MALE	＞＝60	III-IV	T3-T4	N2-N3	M0	HPV16
GSM1607943	MALE	＜60	III-IV	T3-T4	N2-N3	M0	Negative
GSM1607944	MALE	＜60	III-IV	T1-T2	N0-N1	M0	Negative
GSM1607945	MALE	＜60	III-IV	T3-T4	N2-N3	M0	Negative
GSM1607946	FEMALE	＞＝60	III-IV	T3-T4	N2-N3	M0	Negative
GSM1607947	MALE	＜60	III-IV	T3-T4	N2-N3	M0	Negative
GSM1607948	FEMALE	＜60	III-IV	T3-T4	N0-N1	M0	Negative
GSM1607949	MALE	＜60	I-II	T1-T2	N0-N1	M0	Negative
GSM1607950	MALE	＜60	I-II	T1-T2	N0-N1	M0	Negative
GSM1607951	MALE	＞＝60	III-IV	T3-T4	N2-N3	M0	Negative
GSM1607952	MALE	＜60	I-II	T1-T2	N0-N1	M0	Negative
GSM1607953	MALE	＞＝60	I-II	T1-T2	N0-N1	M0	Negative
GSM1020099	FEMALE	＜60	I-II	unknown	unknown	unknown	unknown
GSM1020100	MALE	＜60	I-II	unknown	unknown	unknown	unknown
GSM1020101	MALE	＜60	III-IV	unknown	unknown	unknown	unknown
GSM1020102	MALE	＞＝60	III-IV	unknown	unknown	unknown	unknown
GSM1020103	MALE	＜60	I-II	unknown	unknown	unknown	unknown
GSM1020104	FEMALE	＜60	III-IV	unknown	unknown	unknown	unknown
GSM1020105	FEMALE	＞＝60	III-IV	unknown	unknown	unknown	unknown
GSM1020106	FEMALE	＞＝60	I-II	unknown	unknown	unknown	unknown
GSM1020107	MALE	＜60	III-IV	unknown	unknown	unknown	unknown
GSM1020108	FEMALE	＞＝60	III-IV	unknown	unknown	unknown	unknown
GSM1020109	MALE	＞＝60	III-IV	unknown	unknown	unknown	unknown
GSM1020110	MALE	＜60	III-IV	unknown	unknown	unknown	unknown
GSM1020111	MALE	＜60	III-IV	unknown	unknown	unknown	unknown
GSM1020112	MALE	＞＝60	I-II	unknown	unknown	unknown	unknown
GSM1020113	MALE	＜60	III-IV	unknown	unknown	unknown	unknown
GSM1020114	MALE	＞＝60	I-II	unknown	unknown	unknown	unknown
GSM1020115	MALE	＜60	III-IV	unknown	unknown	unknown	unknown
GSM1020116	MALE	＜60	III-IV	unknown	unknown	unknown	unknown
GSM1020117	MALE	＜60	III-IV	unknown	unknown	unknown	unknown
GSM1020118	FEMALE	＜60	III-IV	unknown	unknown	unknown	unknown
GSM1020119	MALE	＜60	III-IV	unknown	unknown	unknown	unknown
GSM1020120	MALE	＜60	I-II	unknown	unknown	unknown	unknown
GSM1020121	FEMALE	＜60	III-IV	unknown	unknown	unknown	unknown
GSM1020122	FEMALE	＜60	I-II	unknown	unknown	unknown	unknown
GSM1020123	MALE	＜60	III-IV	unknown	unknown	unknown	unknown
GSM1020124	FEMALE	＞＝60	III-IV	unknown	unknown	unknown	unknown
GSM1020125	FEMALE	＜60	III-IV	unknown	unknown	unknown	unknown
GSM1020126	FEMALE	＞＝60	I-II	unknown	unknown	unknown	unknown
GSM1020127	MALE	＞＝60	III-IV	unknown	unknown	unknown	unknown
GSM1020128	FEMALE	＜60	III-IV	unknown	unknown	unknown	unknown
GSM1020129	FEMALE	＞＝60	III-IV	unknown	unknown	unknown	unknown
GSM1020130	MALE	＞＝60	III-IV	unknown	unknown	unknown	unknown
GSM1020131	FEMALE	＞＝60	III-IV	unknown	unknown	unknown	unknown
GSM1020132	MALE	＜60	III-IV	unknown	unknown	unknown	unknown
GSM1020133	MALE	＞＝60	I-II	unknown	unknown	unknown	unknown
GSM1020134	MALE	＜60	I-II	unknown	unknown	unknown	unknown
GSM1020135	FEMALE	＜60	III-IV	unknown	unknown	unknown	unknown
GSM1020136	MALE	＞＝60	I-II	unknown	unknown	unknown	unknown
GSM1020137	MALE	＞＝60	III-IV	unknown	unknown	unknown	unknown
GSM1020138	FEMALE	＜60	I-II	unknown	unknown	unknown	unknown
GSM1020139	MALE	＜60	III-IV	unknown	unknown	unknown	unknown
GSM1020140	MALE	＞＝60	I-II	unknown	unknown	unknown	unknown
GSM1020141	MALE	＞＝60	III-IV	unknown	unknown	unknown	unknown
GSM1020142	MALE	＜60	III-IV	unknown	unknown	unknown	unknown
GSM1020143	MALE	＜60	I-II	unknown	unknown	unknown	unknown
GSM1020144	FEMALE	＞＝60	III-IV	unknown	unknown	unknown	unknown
GSM1020145	MALE	＞＝60	III-IV	unknown	unknown	unknown	unknown
GSM1020146	FEMALE	＞＝60	III-IV	unknown	unknown	unknown	unknown
GSM1020147	FEMALE	＜60	I-II	unknown	unknown	unknown	unknown
GSM1020148	FEMALE	＜60	I-II	unknown	unknown	unknown	unknown
GSM1020149	FEMALE	＜60	I-II	unknown	unknown	unknown	unknown
GSM1020150	MALE	＞＝60	III-IV	unknown	unknown	unknown	unknown
GSM1020151	FEMALE	＞＝60	I-II	unknown	unknown	unknown	unknown
GSM1020152	MALE	＜60	I-II	unknown	unknown	unknown	unknown
GSM1020153	MALE	＜60	III-IV	unknown	unknown	unknown	unknown
GSM1020154	MALE	＜60	I-II	unknown	unknown	unknown	unknown
GSM1020155	MALE	＜60	I-II	unknown	unknown	unknown	unknown
GSM1020156	MALE	＞＝60	I-II	unknown	unknown	unknown	unknown
GSM1020157	MALE	＞＝60	III-IV	unknown	unknown	unknown	unknown
GSM1020158	MALE	＜60	III-IV	unknown	unknown	unknown	unknown
GSM1020159	FEMALE	＜60	III-IV	unknown	unknown	unknown	unknown
GSM1020160	MALE	＞＝60	I-II	unknown	unknown	unknown	unknown
GSM1020161	MALE	＜60	I-II	unknown	unknown	unknown	unknown
GSM1020162	FEMALE	＞＝60	III-IV	unknown	unknown	unknown	unknown
GSM1020163	MALE	＞＝60	III-IV	unknown	unknown	unknown	unknown
GSM1020164	MALE	＞＝60	III-IV	unknown	unknown	unknown	unknown
GSM1020165	MALE	＞＝60	III-IV	unknown	unknown	unknown	unknown
GSM1020166	MALE	＞＝60	I-II	unknown	unknown	unknown	unknown
GSM1020167	FEMALE	＜60	III-IV	unknown	unknown	unknown	unknown
GSM1020168	MALE	＜60	III-IV	unknown	unknown	unknown	unknown
GSM1020169	MALE	＜60	III-IV	unknown	unknown	unknown	unknown
GSM1020170	MALE	＞＝60	I-II	unknown	unknown	unknown	unknown
GSM1020171	MALE	＞＝60	III-IV	unknown	unknown	unknown	unknown
GSM1020172	FEMALE	＞＝60	I-II	unknown	unknown	unknown	unknown
GSM1020173	MALE	＞＝60	I-II	unknown	unknown	unknown	unknown
GSM1020174	MALE	＜60	III-IV	unknown	unknown	unknown	unknown
GSM1020175	MALE	＜60	I-II	unknown	unknown	unknown	unknown
GSM1020176	MALE	＞＝60	III-IV	unknown	unknown	unknown	unknown
GSM1020177	FEMALE	＞＝60	I-II	unknown	unknown	unknown	unknown
GSM1020178	FEMALE	＞＝60	III-IV	unknown	unknown	unknown	unknown
GSM1020179	MALE	＞＝60	I-II	unknown	unknown	unknown	unknown
GSM1020180	MALE	＜60	III-IV	unknown	unknown	unknown	unknown
GSM1020181	MALE	＜60	III-IV	unknown	unknown	unknown	unknown
GSM1020182	MALE	＜60	III-IV	unknown	unknown	unknown	unknown
GSM1020183	MALE	＞＝60	I-II	unknown	unknown	unknown	unknown
GSM1020184	MALE	＜60	I-II	unknown	unknown	unknown	unknown
GSM1020185	MALE	＞＝60	III-IV	unknown	unknown	unknown	unknown
GSM1020186	MALE	＜60	I-II	unknown	unknown	unknown	unknown
GSM1020187	MALE	＞＝60	III-IV	unknown	unknown	unknown	unknown
GSM1020188	MALE	＞＝60	I-II	unknown	unknown	unknown	unknown
GSM1020189	MALE	＞＝60	I-II	unknown	unknown	unknown	unknown
GSM1020190	MALE	＜60	III-IV	unknown	unknown	unknown	unknown
GSM1020191	FEMALE	＜60	III-IV	unknown	unknown	unknown	unknown
GSM1020192	MALE	＜60	I-II	unknown	unknown	unknown	unknown
GSM1020193	FEMALE	＞＝60	I-II	unknown	unknown	unknown	unknown
GSM1020194	FEMALE	＞＝60	I-II	unknown	unknown	unknown	unknown
GSM1020195	MALE	＞＝60	I-II	unknown	unknown	unknown	unknown

## Sheet: GEO Cohort_Risk Score_Matrix
id	futime	fustat	HMGN1	BCL2	HSP90AA1	AGER	riskScore	risk
GSM1020099	5.16575	0	3.00243	6.86784	9.38761	5.61759	1.05733	high
GSM1020100	4.57479	1	3.06556	2.54976	9.34512	4.88488	0.582133	low
GSM1020101	0.537534	1	3.02783	3.57975	11.0913	3.80272	1.63738	high
GSM1020102	0.277808	1	2.98791	4.62858	9.83537	4.67227	1.02986	high
GSM1020103	2.35233	1	3.53315	2.66555	9.57115	5.60338	0.621436	low
GSM1020104	6.98877	0	2.74961	2.52267	9.36335	3.83329	0.682998	low
GSM1020105	3.34603	1	4.57226	4.97795	9.62257	4.83862	1.57073	high
GSM1020106	6.92384	0	2.99667	2.8813	9.4753	6.32875	0.447527	low
GSM1020107	3.85315	1	3.0094	4.97224	9.5978	4.33379	1.10222	high
GSM1020108	6.81534	0	3.07552	5.06325	9.67642	4.76799	1.05775	high
GSM1020109	1.16384	1	2.93224	4.91812	10.0881	3.5785	1.51363	high
GSM1020110	0.826027	1	3.14087	4.48349	9.86356	6.56107	0.673621	low
GSM1020111	2.34411	1	3.40258	4.45662	10.0881	4.13562	1.40196	high
GSM1020112	6.69945	0	3.00553	3.00543	9.49777	6.72473	0.420449	low
GSM1020113	0.588493	1	2.91732	3.37146	10.1968	5.83259	0.689117	low
GSM1020114	0.594247	1	3.86718	5.01523	10.5717	6.26195	1.26155	high
GSM1020115	5.47644	1	2.92033	2.53298	9.05786	1.93961	1.02159	high
GSM1020116	6.43479	1	2.73525	2.61575	9.7264	3.67805	0.813231	low
GSM1020117	0.815342	1	3.57988	5.90984	9.67642	5.06395	1.33343	high
GSM1020118	1.25836	1	2.99164	5.85929	10.1437	5.23753	1.24878	high
GSM1020119	6.58849	0	2.99667	3.69565	9.6993	4.62841	0.841921	low
GSM1020120	6.64027	0	2.99153	6.21422	10.4817	5.25831	1.48765	high
GSM1020121	1.26658	1	3.67675	3.64889	9.45201	4.49796	0.969105	low
GSM1020122	1.51233	1	3.18465	4.85343	10.0881	5.30596	1.06522	high
GSM1020123	1.79014	1	3.4463	5.06365	9.96428	4.50822	1.38829	high
GSM1020124	1.99315	1	6.78792	5.78851	8.93666	6.20467	2.0019	high
GSM1020125	0.480822	1	3.00223	3.84864	10.2182	4.49975	1.06862	high
GSM1020126	2.9137	1	3.37584	3.58299	10.1153	5.32557	0.901426	low
GSM1020127	6.48904	0	2.98673	3.45274	9.24622	5.46821	0.562044	low
GSM1020128	3.38384	1	2.99285	6.02936	9.89385	4.17596	1.52543	high
GSM1020129	6.30822	1	2.9181	2.95248	9.20905	4.05322	0.697993	low
GSM1020130	0.289315	1	5.39133	6.04669	10.5118	5.12889	3.0769	high
GSM1020131	2.04411	1	3.76348	5.62411	10.1437	5.64327	1.36684	high
GSM1020132	1.65288	1	3.06422	3.88138	9.41006	5.11641	0.715245	low
GSM1020133	6.31644	0	2.98477	3.93134	10.597	4.76929	1.15195	high
GSM1020134	2.39507	1	3.79821	3.96138	9.12102	5.71953	0.707432	low
GSM1020135	2.20356	1	2.97533	2.52558	9.10503	3.26792	0.766116	low
GSM1020136	6.17014	0	2.88579	3.2994	9.10503	4.39912	0.653387	low
GSM1020137	3.55397	1	2.92134	4.64154	9.67642	4.62591	0.968912	low
GSM1020138	6.13479	0	3.2605	4.51211	10.4817	4.54674	1.40778	high
GSM1020139	1.21233	1	3.26308	5.40386	9.89385	4.6265	1.32586	high
GSM1020140	6.01397	0	3.00307	4.00552	10.172	3.59829	1.34378	high
GSM1020141	5.94082	0	3.01934	3.12643	9.24622	4.50889	0.673854	low
GSM1020142	6.02137	0	3.16321	5.14465	9.57115	5.35169	0.923624	low
GSM1020143	5.34164	1	2.82074	3.86539	9.83537	4.00952	1.00145	high
GSM1020144	5.62767	0	2.97241	3.06198	9.01767	6.24572	0.400089	low
GSM1020145	1.01014	1	4.60581	5.29124	9.99571	4.57131	2.03473	high
GSM1020146	0.529315	1	4.54139	5.56114	9.22881	5.99965	1.14234	high
GSM1020147	5.68438	0	4.05277	4.04739	9.54841	4.63796	1.16407	high
GSM1020148	5.76	0	3.72594	3.99867	8.83049	5.5885	0.650949	low
GSM1020149	5.76	0	3.93612	5.61039	10.3529	5.48981	1.60044	high
GSM1020150	5.60055	0	2.98108	4.13563	9.67642	3.78544	1.10194	high
GSM1020151	5.58411	0	2.93531	6.21359	9.96428	5.87424	1.05606	high
GSM1020152	1.61507	1	2.99436	3.25947	9.74851	4.76363	0.765813	low
GSM1020153	5.55205	0	4.26659	4.8838	9.77579	5.79984	1.17968	high
GSM1020154	5.47397	0	3.49266	5.22353	8.83049	3.85817	1.14702	high
GSM1020155	5.47068	0	5.74343	5.77463	9.1537	4.81766	2.19891	high
GSM1020156	5.36055	0	2.77666	2.62539	10.2665	4.36892	0.841137	low
GSM1020157	0.19726	1	2.99285	3.40312	10.0881	3.75782	1.124	high
GSM1020158	0.877808	1	3.18452	5.33239	9.77579	7.60037	0.601023	low
GSM1020159	5.37945	0	2.96009	3.94379	9.57115	4.42122	0.875819	low
GSM1020160	5.22247	0	2.87355	2.74077	9.7264	3.62231	0.878427	low
GSM1020161	5.20932	0	4.24536	3.87209	9.45201	4.99784	1.05996	high
GSM1020162	2.88658	1	2.99364	6.69179	9.18666	4.06803	1.38347	high
GSM1020163	4.97671	0	2.89463	2.59044	8.5037	5.50548	0.359539	low
GSM1020164	5.05808	0	3.97358	5.37703	9.45201	5.0372	1.26941	high
GSM1020165	1.57151	1	3.21303	3.72724	10.2957	3.82383	1.34494	high
GSM1020166	5.0737	0	2.99218	5.54689	9.52467	4.37999	1.17278	high
GSM1020167	4.24192	1	3.1477	3.19902	10.0238	3.60978	1.15004	high
GSM1020168	5.02027	0	2.93156	2.66109	9.13945	3.82509	0.685855	low
GSM1020169	4.88795	0	2.99364	4.0835	9.7264	5.9268	0.666481	low
GSM1020170	5.01452	0	2.87255	2.18513	8.47721	3.64467	0.514488	low
GSM1020171	4.98493	0	3.23368	5.30554	8.69976	6.26124	0.578432	low
GSM1020172	4.92822	0	3.75263	4.56462	9.54841	4.7489	1.13754	high
GSM1020173	0.810411	1	3.64994	5.23246	9.54841	4.02749	1.47952	high
GSM1020174	0.75863	1	6.64796	5.59068	10.4339	4.78271	4.36183	high
GSM1020175	4.86904	0	2.92211	3.84153	10.0546	3.63946	1.2112	high
GSM1020176	0.567123	1	3.74201	3.95367	9.45201	4.73484	0.986114	high
GSM1020177	4.82548	0	3.01269	3.43093	9.43183	5.91877	0.539669	low
GSM1020178	0.100274	1	3.35829	2.84838	10.244	4.99979	0.888049	low
GSM1020179	5.16575	0	3.17836	5.20041	10.7591	4.21537	1.85205	high
GSM1020180	4.73671	0	4.57406	5.37188	9.62257	4.09045	2.01915	high
GSM1020181	3.77507	1	2.91525	2.55205	9.01767	3.28047	0.731535	low
GSM1020182	1.3989	1	3.42858	4.97224	9.43183	4.13562	1.23721	high
GSM1020183	2.90795	1	2.98889	2.58487	10.1153	4.2039	0.878694	low
GSM1020184	1.18521	1	2.98408	2.61965	10.1153	4.35681	0.8511	low
GSM1020185	0.537534	1	3.84922	5.77162	10.1968	5.13021	1.6588	high
GSM1020186	4.72849	0	2.98181	3.97225	10.7859	4.75989	1.24003	high
GSM1020187	0.0378082	1	3.02324	3.82631	10.0881	3.82256	1.20509	high
GSM1020188	4.60438	0	2.92759	4.45728	11.0585	6.96985	0.859909	low
GSM1020189	4.52877	0	2.92896	4.0493	9.34512	4.37938	0.82653	low
GSM1020190	1.64466	1	2.99297	2.00132	8.72341	3.93075	0.524208	low
GSM1020191	0.688767	1	3.03312	3.33829	11.0183	3.7204	1.56188	high
GSM1020192	4.48521	0	2.91467	2.61225	9.03346	3.70422	0.671455	low
GSM1020193	4.47205	0	2.98592	2.6061	9.18666	5.92147	0.423964	low
GSM1020194	4.42849	0	3.75484	7.32904	9.22881	6.05117	1.22671	high
GSM1020195	4.32329	0	2.94266	3.35033	9.6993	3.80731	0.948303	low
GSM1607684	3.0137	0	3.62791	4.03843	8.61898	4.79515	0.716399	low
GSM1607685	5.0274	0	2.71821	3.85692	8.64953	3.64611	0.704062	low
GSM1607686	6.55616	1	2.77238	3.88281	10.0731	3.87915	1.10869	high
GSM1607687	3.32055	0	3.30075	4.39752	10.0088	6.24542	0.788862	low
GSM1607688	2.70411	1	3.66318	3.19552	9.83839	4.18322	1.09568	high
GSM1607689	5.31233	1	2.98424	3.52468	9.66704	4.47398	0.834826	low
GSM1607690	3.6411	0	3.52018	3.49849	9.4897	4.83039	0.841959	low
GSM1607691	2.57808	0	3.40603	3.67948	10.3164	3.76201	1.44376	high
GSM1607692	3.38082	0	2.66368	3.83976	10.5627	4.50599	1.08406	high
GSM1607693	2.80548	0	4.37775	3.82129	9.46884	4.50886	1.23589	high
GSM1607694	2.42192	0	2.95382	3.73607	9.51854	5.60488	0.622354	low
GSM1607695	2.8	0	3.03669	3.52759	9.41533	4.06201	0.859053	low
GSM1607696	2.93973	1	3.23277	3.95437	10.1917	4.03235	1.2934	high
GSM1607697	3.53151	0	3.21686	3.28585	9.9208	4.9721	0.829776	low
GSM1607698	2.92055	1	4.48413	3.78342	10.0997	4.37408	1.62558	high
GSM1607699	2.84384	0	2.66965	3.45635	9.65488	7.03435	0.404217	low
GSM1607700	1.5726	1	4.21277	8.31762	9.91095	5.03075	2.71363	high
GSM1607701	6.13699	1	3.06949	3.38259	9.41392	3.37128	0.997195	high
GSM1607702	4.89315	0	3.54532	4.39752	8.61517	4.90135	0.725897	low
GSM1607703	4.99178	0	2.70001	4.69466	9.78858	4.6463	0.947092	low
GSM1607704	1.63014	1	2.87961	3.65334	9.72612	4.23547	0.894957	low
GSM1607705	2.74795	0	3.91875	4.1433	10.0102	4.1562	1.49729	high
GSM1607706	2.89863	0	3.93949	3.41732	9.5245	4.91549	0.932297	low
GSM1607707	3.14795	0	2.65908	3.60627	8.84705	4.12195	0.631258	low
GSM1607708	3.42192	0	3.31888	3.46535	9.7919	4.09055	1.04453	high
GSM1607709	3.93151	0	5.53462	8.01477	9.22081	8.22437	1.39596	high
GSM1607710	3.43562	0	3.08815	3.84144	10.0394	4.60661	1.00357	high
GSM1607711	2.91507	0	3.40274	4.26751	10.1618	4.47375	1.28145	high
GSM1607712	4.72329	1	2.60322	3.50639	8.8267	4.41072	0.564949	low
GSM1607713	4.62192	0	3.19875	3.30652	8.75813	5.97065	0.437051	low
GSM1607714	1.29589	1	2.8011	4.773	10.7967	3.9439	1.65708	high
GSM1607715	3.32603	1	2.92674	3.47946	10.1636	4.70855	0.912543	low
GSM1607716	2.1726	1	2.94409	3.69595	9.40816	3.90323	0.892649	low
GSM1607717	2.65205	1	3.13874	3.71518	9.00527	4.53676	0.709847	low
GSM1607718	2.59452	0	2.59823	3.62462	9.90092	4.47375	0.821028	low
GSM1607719	2.55616	0	3.86191	3.12829	10.2366	4.83537	1.12606	high
GSM1607720	2.42466	0	3.8633	3.12961	9.09361	4.0084	0.92794	low
GSM1607721	2.42192	0	2.75928	3.59223	8.99089	4.48544	0.624646	low
GSM1607722	2.56712	0	2.53714	3.6649	10.8422	4.46122	1.12564	high
GSM1607723	3.00822	1	2.73691	4.93309	10.4831	4.68527	1.25717	high
GSM1607724	2.74521	1	4.45996	5.7907	8.92749	5.39339	1.21188	high
GSM1607725	4.13151	0	2.79928	5.31083	10.2042	5.88697	0.933256	low
GSM1607726	3.26301	1	3.75488	3.52131	9.14008	4.31269	0.910514	low
GSM1607727	3.11507	0	3.23611	3.62486	8.7788	4.61945	0.652058	low
GSM1607728	3.50959	1	2.6106	3.42006	9.02914	3.9649	0.665181	low
GSM1607729	2.06301	1	3.70903	3.87475	9.86452	4.85242	1.07843	high
GSM1607730	2.88219	0	3.14948	3.43557	9.82757	5.79322	0.6643	low
GSM1607731	3.15068	1	2.66773	3.59508	9.39068	5.97865	0.487421	low
GSM1607732	3.47945	1	2.82229	3.65534	11.0285	3.68216	1.57267	high
GSM1607733	5.5589	0	3.40573	3.63958	9.07717	4.00076	0.884039	low
GSM1607734	0.731507	1	5.47737	8.53366	9.64204	4.60525	4.15356	high
GSM1607735	3.33973	0	2.73691	3.52105	9.33826	4.26364	0.728045	low
GSM1607736	2.94247	0	3.27482	3.479	9.50776	5.16703	0.723732	low
GSM1607737	3.23014	1	2.60179	3.70546	9.57662	3.81769	0.873316	low
GSM1607738	2.92055	1	3.9535	3.95223	9.35801	4.97879	0.958781	low
GSM1607739	4.70411	0	3.2177	3.62658	9.45237	4.55084	0.831244	low
GSM1607740	5.6411	0	3.90567	5.6253	10.0545	5.46624	1.44339	high
GSM1607741	0.484932	1	3.24904	4.46612	10.1131	5.3382	1.01361	high
GSM1607742	0.750685	1	4.13075	7.87909	10.3529	4.95501	2.90084	high
GSM1607743	5.37534	1	2.85676	3.14568	9.96042	3.79427	0.977608	high
GSM1607744	5.48219	0	2.7508	3.08982	9.26233	4.46197	0.628398	low
GSM1607745	4.37534	0	2.81835	6.24914	9.4568	5.83024	0.871306	low
GSM1607746	2.58904	0	3.4156	4.4356	9.65167	3.4682	1.41665	high
GSM1607747	2.66849	0	2.75005	4.02564	9.66547	4.98355	0.75341	low
GSM1607748	2.74521	0	3.37196	3.20166	9.30303	4.5071	0.774048	low
GSM1607749	2.78356	0	6.09162	4.86097	9.83925	6.71342	1.66128	high
GSM1607750	2.75068	0	3.06143	4.40929	10.0512	4.31864	1.18649	high
GSM1607751	2.74521	1	3.11418	3.18625	9.40224	5.66606	0.559877	low
GSM1607752	2.69041	0	3.05766	3.4531	9.69026	4.23129	0.900098	low
GSM1607753	2.63288	0	5.65683	7.94633	9.3678	7.3953	1.83557	high
GSM1607754	2.6137	0	3.05828	3.49187	10.0273	4.74922	0.898826	low
GSM1607755	2.60548	1	2.69954	3.67196	10.0478	4.30166	0.935501	low
GSM1607756	2.5863	0	5.24368	3.73067	9.35261	5.45153	1.20595	high
GSM1607757	2.57808	0	3.67726	4.92679	9.03435	5.47761	0.83516	low
GSM1607758	2.48219	1	2.93618	3.17619	9.06078	4.46801	0.628455	low
GSM1607759	2.53973	0	3.20256	3.62346	9.94849	4.38081	1.02166	high
GSM1607760	2.45479	0	2.90658	3.42611	10.1413	4.13757	1.02262	high
GSM1607761	2.47397	1	2.9287	3.77182	9.90092	3.94432	1.05652	high
GSM1607762	2.39726	0	2.93513	3.25934	9.24984	4.03095	0.755871	low
GSM1607763	2.48219	0	2.83654	3.5027	11.0149	5.02507	1.10772	high
GSM1607764	4.95342	1	4.24359	5.89757	9.5539	4.03971	1.98841	high
GSM1607765	5.03288	0	2.77935	3.186	8.78492	5.95245	0.382567	low
GSM1607766	0.832877	1	2.58961	4.85601	10.2023	4.66117	1.08367	high
GSM1607767	1.7863	1	4.04305	5.95131	9.79976	4.46443	1.85837	high
GSM1607768	5.56986	1	2.49467	5.42448	9.01847	3.65213	0.989939	high
GSM1607769	5.00548	0	2.69889	4.48921	9.69344	3.95007	1.04381	high
GSM1607770	5.12877	1	5.01338	5.28603	9.99202	5.57621	1.8009	high
GSM1607771	5.54795	0	3.0122	2.69879	9.05006	5.63864	0.443701	low
GSM1607772	5.08219	0	3.9528	2.63193	8.39913	3.56511	0.763492	low
GSM1607773	6.32877	0	3.56546	5.18362	9.64024	4.58579	1.29072	high
GSM1607774	1.36712	1	2.83829	3.23502	10.105	5.24641	0.73257	low
GSM1607775	1.86027	1	3.62791	3.98702	10.2656	5.18513	1.13818	high
GSM1607776	3.01096	0	2.59152	8.01789	9.80619	4.49387	1.74014	high
GSM1607777	3.33973	0	3.36396	5.88057	9.22781	4.93802	1.09877	high
GSM1607778	5.21644	0	2.83811	4.23352	10.3472	4.23372	1.2152	high
GSM1607779	0.0630137	1	3.64172	3.23808	10.302	3.75604	1.42557	high
GSM1607780	3.22192	0	2.24341	3.13346	10.4907	4.49159	0.824505	low
GSM1607781	3.14247	0	4.39321	4.61498	10.3696	6.98407	1.07705	high
GSM1607782	3.2274	0	4.21529	4.46392	10.0945	4.64866	1.58474	high
GSM1607783	3.07671	0	3.20731	3.23516	9.95858	3.71054	1.12462	high
GSM1607784	2.87945	0	4.20193	3.46858	9.28046	4.85042	0.950396	low
GSM1607785	3.24384	0	3.27938	3.82556	9.78544	4.55987	0.981825	high
GSM1607786	3.26575	0	2.96928	4.26823	9.97355	5.99684	0.732238	low
GSM1607787	4.95342	0	3.53145	3.88432	10.5549	4.27593	1.49187	high
GSM1607788	3.64932	0	3.19329	5.01796	9.63151	4.94408	1.02569	high
GSM1607789	3.57534	0	3.23558	3.66764	9.42243	4.8364	0.778025	low
GSM1607790	2.80548	0	2.38318	3.63146	11.114	4.48819	1.16573	high
GSM1607791	2.90411	0	5.14213	4.54052	9.33135	4.7288	1.59843	high
GSM1607792	1.64932	1	2.92055	3.01849	9.73438	4.41505	0.776225	low
GSM1607793	2.27671	1	3.18734	6.05063	10.1757	4.95435	1.48289	high
GSM1607794	2.92329	0	2.82151	3.26368	9.05814	4.37342	0.630579	low
GSM1607795	0.323288	1	4.13257	4.23004	9.26384	4.6817	1.10548	high
GSM1607796	3.03288	0	3.00595	3.14631	10.3696	4.19005	1.06982	high
GSM1607797	2.6137	0	3.2213	3.57734	9.96207	4.49964	0.994861	high
GSM1607798	2.28493	0	2.76393	3.58182	10.4851	4.19436	1.11893	high
GSM1607799	0.693151	1	3.2685	5.80891	9.48666	4.60148	1.24937	high
GSM1607800	3.43014	0	2.84706	3.29904	8.84195	5.95172	0.406348	low
GSM1607801	1.4274	1	3.23652	4.73887	10.5264	4.28081	1.57604	high
GSM1607802	2.65205	0	4.25232	3.94944	10.6352	3.75904	2.17796	high
GSM1607803	1.17534	1	3.10099	4.49289	10.2498	4.62025	1.21366	high
GSM1607804	3.31781	0	3.61977	7.43358	9.80138	6.83814	1.21	high
GSM1607805	3.23836	0	2.97856	3.25374	10.4851	4.64424	1.00931	high
GSM1607806	1.59452	1	2.72571	3.33643	9.48215	4.57207	0.684829	low
GSM1607807	2.72877	0	4.94528	3.27492	9.55526	3.88646	1.58705	high
GSM1607808	2.68219	0	3.27265	5.06073	10.4119	4.40278	1.5761	high
GSM1607809	2.85753	0	2.9242	5.2705	9.55973	7.13544	0.570954	low
GSM1607810	3.47945	1	3.18091	4.37993	9.38067	4.35991	0.961732	low
GSM1607811	2.42466	0	2.96514	5.03624	9.84957	5.20681	0.97285	low
GSM1607812	3.24658	0	2.9181	4.1344	9.66704	4.4443	0.919979	low
GSM1607813	2.22192	1	2.82945	3.44829	8.67503	5.52703	0.43418	low
GSM1607814	2.80548	0	4.09964	6.02616	10.8187	5.51391	2.11306	high
GSM1607815	2.34521	0	2.94908	3.52797	9.57501	4.21053	0.853191	low
GSM1607816	2.7863	0	6.54009	8.23944	9.35261	7.23967	2.6002	high
GSM1607817	1.33973	1	3.3024	3.09071	9.30453	3.82513	0.8759	low
GSM1607818	2.89589	0	3.07246	3.3334	9.74075	4.32651	0.879941	low
GSM1607819	2.89589	1	3.0021	3.47	10.5093	4.01834	1.23846	high
GSM1607820	2.76438	1	2.90721	4.33229	9.57288	4.37432	0.935577	low
GSM1607821	3.03288	0	3.53256	3.1931	9.30303	4.06485	0.901629	low
GSM1607822	2.39726	0	3.18	4.33209	10.0256	7.17862	0.604524	low
GSM1607823	1.88767	1	2.82245	4.00256	9.19508	4.31815	0.765259	low
GSM1607824	0.753425	1	4.44519	3.50399	9.57662	4.03095	1.3863	high
GSM1607825	1.72877	1	3.82134	4.62729	9.60783	5.13435	1.0925	high
GSM1607826	3.73973	0	3.4901	4.97963	9.07587	5.22863	0.858693	low
GSM1607827	2.23288	0	3.2626	3.26903	9.93722	4.7819	0.882795	low
GSM1607828	2.1726	0	3.42916	3.61517	10.1618	4.67518	1.09428	high
GSM1607829	0.975342	1	3.4811	6.37576	10.7201	4.64465	2.22899	high
GSM1607830	2.17534	0	2.05084	3.71589	9.61593	4.49875	0.638958	low
GSM1607831	2.1726	0	3.19589	2.82504	9.03577	4.74222	0.591728	low
GSM1607832	0.745205	1	2.62235	4.15996	9.83371	4.12392	0.967785	low
GSM1607833	2.80822	0	4.24556	5.28056	10.2404	4.82745	1.86562	high
GSM1607834	2.01096	0	3.38493	3.16709	9.11134	4.06201	0.804571	low
GSM1607835	2.31781	0	3.11311	3.7435	9.93062	4.29033	1.03248	high
GSM1607836	1.95342	0	2.58475	4.5477	9.37207	3.7697	0.953374	low
GSM1607837	3.41096	0	4.90223	6.08235	9.90579	5.05003	2.21489	high
GSM1607838	1.9863	1	2.85978	4.95689	9.61593	4.95572	0.911013	low
GSM1607839	2.06849	0	2.65957	3.05935	10.6936	4.88711	0.89809	low
GSM1607840	2.07671	0	2.94688	3.3658	8.96778	4.08502	0.692707	low
GSM1607841	1.14247	1	5.04227	6.75913	10.3362	5.69227	2.5919	high
GSM1607842	3.53699	0	2.96555	3.20767	9.54077	4.62765	0.723641	low
GSM1607843	0.736986	1	4.073	3.40046	9.29872	4.27976	1.04266	high
GSM1607844	2	0	2.9556	3.24712	9.31302	3.47159	0.887005	low
GSM1607845	2.41644	0	3.33379	3.58655	9.29006	3.84549	0.957163	low
GSM1607846	2.09315	0	2.97016	3.52014	9.27194	4.37706	0.742263	low
GSM1607847	2.90137	0	2.82424	3.52453	9.67481	4.48326	0.796268	low
GSM1607848	2.03562	0	2.96187	4.74962	10.3454	4.82237	1.20043	high
GSM1607849	0.70411	1	6.35426	8.65377	9.67329	6.47465	3.55627	high
GSM1607850	1.69041	1	4.27889	5.52812	9.31373	5.86219	1.11748	high
GSM1607851	0.328767	1	2.90628	4.26622	11.1866	4.69949	1.48844	high
GSM1607852	3.18356	0	3.04217	3.71649	9.52908	5.22863	0.699472	low
GSM1607853	2.07671	0	3.33055	3.51735	9.81111	5.5562	0.748978	low
GSM1607854	2.09589	0	3.85953	3.73188	9.92908	4.44223	1.24034	high
GSM1607855	0.4	1	2.69673	3.39625	10.0205	5.10643	0.726288	low
GSM1607856	0.572603	1	3.15156	5.48681	9.43369	3.97027	1.30112	high
GSM1607857	2.10685	0	2.96384	3.74241	9.63741	5.89178	0.607637	low
GSM1607858	2.15068	0	3.90728	4.13204	9.72452	6.56157	0.75749	low
GSM1607859	2.30959	0	2.67012	6.26906	9.65488	4.42699	1.25454	high
GSM1607860	2.26301	0	3.56592	3.60479	8.95078	4.26972	0.827129	low
GSM1607861	0.706849	1	3.9458	3.69926	10.6179	4.73921	1.49277	high
GSM1607862	0.380822	1	4.29308	7.39831	8.70934	3.90009	2.04507	high
GSM1607863	1.94521	0	2.69213	3.09048	9.26233	4.18636	0.659845	low
GSM1607864	2.10685	0	3.8389	5.33708	9.75716	4.70813	1.45518	high
GSM1607865	0.835616	1	3.18051	4.03398	9.61912	5.41789	0.760658	low
GSM1607866	2.3863	0	2.96384	4.40394	11.103	3.86141	1.84455	high
GSM1607867	1.27671	1	2.75331	3.4783	9.72452	3.97224	0.889182	low
GSM1607868	2.34247	0	3.13769	3.75249	8.82422	5.20804	0.571342	low
GSM1607869	2.34795	0	5.05957	3.37952	10.1013	4.50599	1.7395	high
GSM1607870	2.30137	0	2.98824	3.69774	9.80943	3.98245	1.01898	high
GSM1607871	0.40274	1	3.17369	2.97751	9.18274	5.25159	0.56229	low
GSM1607872	0.49863	1	3.73853	8.32836	9.5245	4.75575	2.20798	high
GSM1607873	2.26027	0	3.06093	3.55176	9.79813	4.10372	0.981363	high
GSM1607874	2.16438	0	2.84406	3.92512	10.1309	5.48916	0.790807	low
GSM1607875	2.40274	0	3.14842	4.48406	9.92735	4.68991	1.08182	high
GSM1607876	2.2274	0	2.82781	3.50128	9.40816	4.06629	0.800575	low
GSM1607877	0.734247	1	3.05646	3.42658	9.55232	4.74799	0.754352	low
GSM1607878	2.15068	0	3.87648	3.45508	9.13032	6.83331	0.507518	low
GSM1607879	2.12877	0	3.01779	3.31281	9.81613	4.35563	0.878982	low
GSM1607880	2.13151	0	3.20023	3.86294	9.02101	3.79867	0.891292	low
GSM1607881	2.15616	0	2.9443	3.55973	9.86118	4.59524	0.861966	low
GSM1607882	2.05479	0	3.40661	4.22539	9.53044	4.79897	0.947875	low
GSM1607883	0.887671	1	4.10974	4.30803	10.8525	4.35271	2.08032	high
GSM1607884	3.05479	0	2.60422	5.49038	10.0714	4.18183	1.30871	high
GSM1607885	0.764384	1	2.93502	5.73474	9.91095	5.7994	0.968448	low
GSM1607886	2.03014	0	2.61725	4.03951	9.70284	4.98355	0.735355	low
GSM1607887	2.09315	0	2.93535	3.21857	9.57364	5.01365	0.662376	low
GSM1607888	2.10685	0	2.7365	3.4172	10.053	3.36549	1.13333	high
GSM1607889	2.05753	0	4.31667	6.37392	8.99998	5.11055	1.41518	high
GSM1607890	0.580822	1	4.35421	5.97914	8.84325	5.40958	1.17553	high
GSM1607891	0.890411	1	3.24821	3.08706	8.99218	4.50623	0.656876	low
GSM1607892	1.68767	1	2.95519	3.52722	9.9703	4.41338	0.932431	low
GSM1607893	2.12603	0	4.34582	3.05601	9.26662	4.54521	0.986431	high
GSM1607894	2.26027	0	3.28528	3.25702	11.0172	4.20972	1.47479	high
GSM1607895	3.71781	0	3.13557	6.13369	10.2383	4.94654	1.51724	high
GSM1607896	2.91233	1	3.66352	4.62985	10.1741	5.92035	1.04883	high
GSM1607897	0.805479	1	3.57693	7.01208	10.0945	5.08041	1.86812	high
GSM1607898	1.86301	0	2.84616	4.15137	9.84658	5.16845	0.807316	low
GSM1607899	1.88767	0	2.75582	3.08847	8.88424	4.32651	0.570794	low
GSM1607900	1.8	0	3.09557	3.59315	9.80781	4.64253	0.880618	low
GSM1607901	1.00274	1	3.08274	3.05366	9.11258	4.26463	0.686471	low
GSM1607902	1.67397	1	2.98448	3.57928	9.06616	4.92436	0.615497	low
GSM1607903	1.82192	0	2.72264	3.5547	10.2042	4.7885	0.865819	low
GSM1607904	1.92055	0	4.58512	4.42666	9.14828	5.00206	1.16639	high
GSM1607905	1.8	0	2.66107	3.14199	9.04753	4.44597	0.575842	low
GSM1607906	1.73151	0	3.99243	4.77799	10.704	4.23343	2.13768	high
GSM1607907	0.441096	1	5.26724	5.8674	9.61743	5.37011	1.99244	high
GSM1607908	1.13699	1	2.95975	3.59776	10.2422	4.15257	1.10538	high
GSM1607909	1.69589	0	2.52245	3.63013	9.52293	3.70927	0.847834	low
GSM1607910	1.65753	0	3.07591	3.48148	9.43369	6.5815	0.473595	low
GSM1607911	1.7863	0	2.66107	3.25866	10.4368	3.77521	1.11366	high
GSM1607912	1.76164	0	3.42375	3.62278	9.7601	4.1659	1.07695	high
GSM1607913	1.65205	0	4.05319	5.23327	9.70154	4.42042	1.60051	high
GSM1607914	3.31507	1	3.63514	5.46849	9.98181	4.89524	1.44815	high
GSM1607915	1.39726	1	4.53529	3.8777	10.1309	6.75431	0.957986	low
GSM1607916	1.8137	1	2.97971	4.47164	9.8129	6.34148	0.663695	low
GSM1607917	0.515068	1	2.8145	3.241	10.5228	4.68272	0.962503	low
GSM1607918	0.126027	1	3.22346	3.16844	8.70811	4.38619	0.617681	low
GSM1607919	2.14521	0	3.30358	4.13221	10.1131	4.2493	1.26017	high
GSM1607920	2.92329	0	3.86095	6.16573	10.0908	5.62686	1.52927	high
GSM1607921	0.942466	1	2.92643	4.66339	9.31029	5.533	0.690839	low
GSM1607922	2.28219	0	3.13167	3.70077	9.34255	4.84647	0.73647	low
GSM1607923	2.20548	0	3.40121	3.40229	9.76791	4.63022	0.922092	low
GSM1607924	0.421918	1	3.16563	5.94409	9.07717	6.53461	0.677882	low
GSM1607925	2.01096	0	2.84996	4.68421	10.6472	4.0521	1.53156	high
GSM1607926	0.542466	1	5.69775	7.52405	9.67783	7.75102	1.75887	high
GSM1607927	1.58356	1	4.72285	3.29591	9.02239	5.28449	0.887274	low
GSM1607928	0.947945	1	2.67299	4.34837	9.46884	4.29712	0.860075	low
GSM1607929	1.63288	0	3.27469	2.82295	9.14556	3.84331	0.780403	low
GSM1607930	1.61644	0	3.01208	2.9887	8.90328	4.6419	0.56468	low
GSM1607931	1.63288	0	2.66538	4.1745	10.4177	4.94024	0.98741	high
GSM1607932	0.980822	1	3.71492	5.07774	10.1917	4.56077	1.61	high
GSM1607933	1.61644	0	2.91963	3.09249	9.12764	5.20536	0.52802	low
GSM1607934	1.59452	0	3.20325	4.45554	10.0646	3.86141	1.3994	high
GSM1607935	1.59178	0	3.89951	3.06281	8.8305	4.81129	0.698171	low
GSM1607936	1.51507	0	3.24268	4.22746	9.29589	6.04718	0.617264	low
GSM1607937	1.5726	0	2.21772	3.72854	10.1201	4.31096	0.837353	low
GSM1607938	1.65753	0	3.96572	3.80735	9.94355	4.6477	1.2414	high
GSM1607939	1.65205	0	4.36113	4.23739	9.17437	4.57965	1.17764	high
GSM1607940	1.59452	0	3.0854	4.28484	10.1273	5.04507	1.00745	high
GSM1607941	1.58082	0	3.18311	3.06364	9.74907	4.71805	0.790854	low
GSM1607942	0.0547945	1	3.19996	5.94807	10.0173	5.09979	1.33629	high
GSM1607943	1.55068	0	2.6477	3.36965	9.93876	4.08262	0.8857	low
GSM1607944	1.63288	0	2.82264	3.01735	9.09618	4.27	0.626758	low
GSM1607945	1.8411	0	3.73513	3.90763	10.3253	4.66202	1.34084	high
GSM1607946	1.51233	0	2.82198	5.01563	10.1116	4.41483	1.22919	high
GSM1607947	1.50411	0	3.61782	3.11879	9.0595	3.89441	0.874363	low
GSM1607948	1.49589	0	4.72945	4.2328	8.5242	6.32587	0.69046	low
GSM1607949	1.54247	0	2.78931	4.03735	9.71823	4.28595	0.919762	low
GSM1607950	1.70685	0	3.10229	4.08815	9.25565	6.27233	0.539402	low
GSM1607951	1.63562	0	2.57225	2.96118	10.061	3.67931	0.92452	low
GSM1607952	0.030137	1	4.82735	5.01376	10.338	5.64406	1.79758	high
GSM1607953	1.58082	0	3.71795	5.27776	9.78858	4.04707	1.6454	high
