# Supplementary material for: Identification of immunogenic cell death-related damage-related molecular patterns (DAMPs) to predict outcomes in patients with head and neck squamous cell carcinoma
Source: J Cancer Res Clin Oncol. 2024 May 7;150(5):240. doi: 10.1007/s00432-024-05779-2 (PMC11076381; doi:10.1007/s00432-024-05779-2)
Supplement: Supplementary file 3 — Supplementary file3 (XLS 27 KB) [file 432_2024_5779_MOESM3_ESM.xls]

## Sheet: TCGA-HNSC_basic info
Associations between clinical variables and expression levels of 4-genes model in HNSCC.
Variable	Low	High	P-value
Gender			0.179
male	190 (38.1%)	176 (35.3%)
female	60 (12%)	73 (14.6%)
Age			0.193
＞＝60	147 (29.5%)	132 (26.5%)
＜60	103 (20.6%)	117 (23.4%)
T			0.105
T1-T2	99 (19.8%)	76 (15.2%)
T3-T4	144 (28.9%)	165 (33.1%)
unknown	7 (1.4%)	8 (1.6%)
N			0.349
N0-N1	152 (30.5%)	166 (33.3%)
N2-N3	85 (17%)	74 (14.8%)
unknown	13 (2.6%)	9 (1.8%)
M			0.067
M0	241 (48.3%)	228 (45.7%)
M1	2 (0.4%)	3 (0.6%)
unknown	7 (1.4%)	18 (3.6%)
Clinical Stage			0.578
I-II	61 (12.2%)	52 (10.4%)
III-IV	183 (36.7%)	189 (37.9%)
unkown	6 (1.2%)	8 (1.6%)
Pathological Grade			0.379
G1-G2	173 (34.7%)	186 (37.3%)
G3-G4	66 (13.2%)	55 (11%)
unknown	11 (2.2%)	8 (1.6%)

## Sheet: GEO_basic info
Associations between clinical variables and expression levels of 4-genes model in HNSCC.
Variable	Low	High	P-value
Gender			0.82
male	145 (39.5%)	144 (39.2%)
female	38 (10.4%)	40 (10.9%)
Age			0.717
＞＝60	85 (23.2%)	82 (22.3%)
＜60	98 (26.7%)	102 (27.8%)
T			0.196
T1-T2	50 (13.6%)	65 (17.7%)
T3-T4	79 (21.5%)	76 (20.7%)
unknown	54 (14.7%)	43 (11.7%)
N			0.243
N0-N1	56 (15.3%)	70 (19.1%)
N2-N3	73 (19.9%)	71 (19.3%)
unknown	54 (14.7%)	43 (11.7%)
M			0.184
M0	124 (33.8%)	139 (37.9%)
M1	5 (1.4%)	2 (0.5%)
unknown	54 (14.7%)	43 (11.7%)
Clinical Stage			0.657
I-II	46 (12.5%)	50 (13.6%)
III-IV	137 (37.3%)	134 (36.5%)
HPV			0.014
Negative	101 (27.5%)	95 (25.9%)
HPV16	19 (5.2%)	41 (11.2%)
Other	9 (2.5%)	5 (1.4%)
unknown	54 (14.7%)	43 (11.7%)
